# Supplementary material for: (1S,3R,8R,10R)-2,2-Di­bromo-3,7,7,10-tetra­methyl­tri­cyclo­[6.4.0.01,3]dodecan-9-one
Source: Acta Crystallogr Sect E Struct Rep Online. 2013 Nov 16;69(Pt 12):o1777–8. doi: 10.1107/S1600536813030936 (PMC3885047; doi:10.1107/S1600536813030936)
Supplement: Supplementary file 1 [file e-69-o1777-sup1.cif]

##############################################################################
#                                                                            #
# This CIF contains the data in a paper accepted for publication in          #
# Acta Crystallographica Section E. It conforms to the requirements of       #
# Notes for Authors for Acta Crystallographica Section E, and has been       #
# peer reviewed under the auspices of the IUCr Commission on Journals.       #
#                                                                            #
# Full details of the Crystallographic Information File format               #
# are given in the paper "The Crystallographic Information File (CIF):       #
# a New Standard Archive File for Crystallography" by S. R. Hall, F. H.      #
# Allen and I. D. Brown [Acta Cryst. (1991), A47, 655-685].                  #
#                                                                            #
# The current version of the core CIF dictionary is obtainable from          #
# ftp://ftp.iucr.org/pub/cif_core.dic.                                       #
#                                                                            #
# Software is freely available for graphical display of the structure(s)     #
# in this CIF. For information consult the CIF software page                 #
# http://www.iucr.org/resources/cif/software.                                #
#                                                                            #
# This file may be used for bona fide research purposes within the           #
# scientific community so long as proper attribution is given to the journal # 
# article from which it was obtained.                                        #
#                                                                            #
##############################################################################
data_I
_audit_creation_method     SHELXL-97
_database_code_depnum_ccdc_archive     'CCDC 971358'
_chemical_name_systematic
;\
(1<i>S</i>,3<i>R</i>,8<i>R</i>,10<i>R</i>)-2,2-Dibromo-3,7,7,10-\
tetramethyltricyclo[6.4.0.0^1,3^]dodecan-9-one
;
_chemical_name_common     ?
_chemical_formula_moiety     'C16 H24 Br2 O'
_chemical_formula_sum     'C16 H24 Br2 O'
_chemical_formula_iupac     'C16 H24 Br2 O'
_chemical_formula_weight     392.17
_chemical_melting_point     ?
_symmetry_cell_setting     monoclinic
_symmetry_space_group_name_H-M     'P 21'
_space_group_name_Hall     'P 2yb'
loop_
    _symmetry_equiv_pos_as_xyz
    'x, y, z'
    '-x, y+1/2, -z'
_cell_length_a     6.5975(2)
_cell_length_b     15.2612(3)
_cell_length_c     8.2688(2)
_cell_angle_alpha     90.00
_cell_angle_beta     100.045(3)
_cell_angle_gamma     90.00
_cell_volume     819.79(4)
_cell_formula_units_Z     2
_cell_measurement_reflns_used     5144
_cell_measurement_theta_min     5.4
_cell_measurement_theta_max     60.5
_cell_measurement_temperature     180(2)
_exptl_crystal_description     box
_exptl_crystal_colour     colourless
_exptl_crystal_size_max     0.5
_exptl_crystal_size_mid     0.03
_exptl_crystal_size_min     0.03
_exptl_crystal_density_diffrn     1.589
_exptl_crystal_density_meas     ?
_exptl_crystal_density_method     'not measured'
_exptl_crystal_F_000     396
_exptl_absorpt_coefficient_mu     6.187
_exptl_absorpt_correction_type     multi-scan
_exptl_absorpt_process_details
;
(CrysAlis PRO; Agilent, 2013)
;
_exptl_absorpt_correction_T_min     0.26918
_exptl_absorpt_correction_T_max     1.00000
_exptl_special_details
;
'Empirical absorption correction using spherical harmonics,
implemented in SCALE3 ABSPACK scaling algorithm.
CrysAlisPro (Agilent Technologies, 2013 )
;
_diffrn_ambient_temperature     180(2)
_diffrn_radiation_type     CuK\a
_diffrn_radiation_wavelength     1.54184
_diffrn_radiation_source     'Enhance Ultra (Cu) X-ray Source'
_diffrn_radiation_monochromator     'miror'
_diffrn_measurement_device_type     'Agilent Xcalibur (Eos, Gemini ultra)'
_diffrn_measurement_method     '\w scans'
_diffrn_detector_area_resol_mean     16.1978
_diffrn_reflns_number     6201
_diffrn_reflns_av_R_equivalents     0.0213
_diffrn_reflns_av_sigmaI/netI     0.0197
_diffrn_reflns_theta_min     5.43
_diffrn_reflns_theta_max     60.53
_diffrn_reflns_theta_full     60.53
_diffrn_measured_fraction_theta_max     0.996
_diffrn_measured_fraction_theta_full     0.995
_diffrn_reflns_limit_h_min     -7
_diffrn_reflns_limit_h_max     6
_diffrn_reflns_limit_k_min     -17
_diffrn_reflns_limit_k_max     17
_diffrn_reflns_limit_l_min     -9
_diffrn_reflns_limit_l_max     9
_refine_special_details
;
Refinement of <i>F</i>^2^ against ALL reflections. The weighted <i>R</i>-factor
<i>wR</i> and goodness of fit <i>S</i> are based on <i>F</i>^2^, conventional
<i>R</i>-factors <i>R</i> are based on <i>F</i>, with <i>F</i> set to zero for
negative <i>F</i>^2^. The threshold expression of <i>F</i>^2^ >
2\s(<i>F</i>^2^) is used only for calculating <i>R</i>-factors(gt) <i>etc</i>.
and is not relevant to the choice of reflections for refinement.
<i>R</i>-factors based on <i>F</i>^2^ are statistically about twice as large
as those based on <i>F</i>, and <i>R</i>- factors based on ALL data will be
even larger.
;
_reflns_number_total     2416
_reflns_number_gt     2399
_reflns_threshold_expression     I>2\s(I)
_refine_ls_structure_factor_coef     Fsqd
_refine_ls_matrix_type     full
_refine_ls_R_factor_all     0.0220
_refine_ls_R_factor_gt     0.0219
_refine_ls_wR_factor_gt     0.0572
_refine_ls_wR_factor_ref     0.0573
_refine_ls_goodness_of_fit_ref     1.072
_refine_ls_restrained_S_all     1.125
_refine_ls_number_reflns     2416
_refine_ls_number_parameters     206
_refine_ls_number_restraints     13
_refine_ls_hydrogen_treatment     constr
_refine_ls_weighting_scheme     calc
_refine_ls_weighting_details
         'calc w=1/[\s^2^(Fo^2^)+(0.0402P)^2^+0.1798P] where P=(Fo^2^+2Fc^2^)/3'
_atom_sites_solution_hydrogens     geom
_atom_sites_solution_primary     direct
_atom_sites_solution_secondary     difmap
_refine_ls_shift/su_max     0.001
_refine_ls_shift/su_mean     0.000
_refine_diff_density_max     0.278
_refine_diff_density_min     -0.458
_refine_ls_extinction_method     none
_refine_ls_extinction_coef     ?
_refine_ls_abs_structure_details
                              'Flack & Bernardinelli (2000), 1127 Friedel pairs'
_refine_ls_abs_structure_Flack     0.01(2)
loop_
    _atom_type_symbol
    _atom_type_description
    _atom_type_scat_dispersion_real
    _atom_type_scat_dispersion_imag
    _atom_type_scat_source
    'C' 'C' 0.0181 0.0091
                         'International Tables Vol C Tables 4.2.6.8 and 6.1.1.4'
    'H' 'H' 0.0000 0.0000
                         'International Tables Vol C Tables 4.2.6.8 and 6.1.1.4'
    'O' 'O' 0.0492 0.0322
                         'International Tables Vol C Tables 4.2.6.8 and 6.1.1.4'
    'Br' 'Br' -0.6763 1.2805
                         'International Tables Vol C Tables 4.2.6.8 and 6.1.1.4'
_computing_data_collection     'CrysAlis PRO (Agilent, 2013)'
_computing_cell_refinement     'CrysAlis PRO (Agilent, 2013)'
_computing_data_reduction     'CrysAlis PRO (Agilent, 2013)'
_computing_structure_solution     'SHELXS97 (Sheldrick, 2008)'
_computing_structure_refinement     'SHELXL97 (Sheldrick, 2008)'
_computing_molecular_graphics     'ORTEP-3 for Windows (Farrugia, 2012)'
_computing_publication_material     'WinGX (Farrugia, 2012)'
loop_
    _atom_site_type_symbol
    _atom_site_label
    _atom_site_fract_x
    _atom_site_fract_y
    _atom_site_fract_z
    _atom_site_U_iso_or_equiv
    _atom_site_adp_type
    _atom_site_calc_flag
    _atom_site_refinement_flags
    _atom_site_occupancy
    _atom_site_symmetry_multiplicity
    _atom_site_disorder_assembly
    _atom_site_disorder_group
    Br Br1 0.99187(4) 0.122716(16) 0.78691(3) 0.03410(11) Uani d . 1 1 . .
    Br Br2 0.52030(5) 0.08850(2) 0.71788(4) 0.04828(14) Uani d . 1 1 . .
    C C1 0.7175(4) 0.19420(18) 1.0114(3) 0.0248(5) Uani d . 1 1 . .
    C C2 0.7326(4) 0.1623(2) 0.8397(3) 0.0291(6) Uani d . 1 1 . .
    C C3 0.6907(5) 0.2575(2) 0.8643(3) 0.0326(7) Uani d . 1 1 . .
    C C4 0.8580(6) 0.3239(2) 0.8543(4) 0.0410(8) Uani d . 1 1 A .
    H H4A 0.8283 0.3534 0.7461 0.049 Uiso calc R 1 1 . .
    H H4B 0.9909 0.2928 0.8611 0.049 Uiso calc R 1 1 . .
    C C5 0.8797(7) 0.3936(2) 0.9896(4) 0.0503(9) Uani d D 1 1 . .
    H H5A 0.7420 0.4081 1.0143 0.060 Uiso calc PR 0.658(7) 1 A 1
    H H5B 0.9391 0.4476 0.9509 0.060 Uiso calc PR 0.658(7) 1 A 1
    H H5C 1.0260 0.4115 1.0157 0.060 Uiso calc PR 0.342(7) 1 A 2
    H H5D 0.7990 0.4457 0.9457 0.060 Uiso calc PR 0.342(7) 1 A 2
    C C6 1.0237(8) 0.3596(3) 1.1520(6) 0.0392(15) Uani d PD 0.658(7) 1 A 1
    H H6A 1.1545 0.3392 1.1218 0.047 Uiso calc PR 0.658(7) 1 A 1
    H H6B 1.0568 0.4102 1.2269 0.047 Uiso calc PR 0.658(7) 1 A 1
    C C7 0.9428(5) 0.2883(2) 1.2449(4) 0.0328(7) Uani d D 1 1 . .
    C C14 0.7534(9) 0.3152(3) 1.3157(8) 0.0413(14) Uani d PD 0.658(7) 1 A 1
    H H14A 0.7838 0.3687 1.3809 0.062 Uiso calc PR 0.658(7) 1 A 1
    H H14B 0.7166 0.2682 1.3858 0.062 Uiso calc PR 0.658(7) 1 A 1
    H H14C 0.6383 0.3261 1.2258 0.062 Uiso calc PR 0.658(7) 1 A 1
    C C15 1.1166(8) 0.2667(3) 1.3978(6) 0.0365(13) Uani d PD 0.658(7) 1 A 1
    H H15A 1.2357 0.2410 1.3593 0.055 Uiso calc PR 0.658(7) 1 A 1
    H H15B 1.0630 0.2250 1.4701 0.055 Uiso calc PR 0.658(7) 1 A 1
    H H15C 1.1584 0.3207 1.4585 0.055 Uiso calc PR 0.658(7) 1 A 1
    C C14A 1.1692(14) 0.3197(7) 1.2660(14) 0.045(3) Uani d PD 0.342(7) 1 A 2
    H H14D 1.1823 0.3768 1.3210 0.067 Uiso calc PR 0.342(7) 1 A 2
    H H14E 1.2096 0.3250 1.1579 0.067 Uiso calc PR 0.342(7) 1 A 2
    H H14F 1.2588 0.2772 1.3325 0.067 Uiso calc PR 0.342(7) 1 A 2
    C C15A 0.866(2) 0.2882(7) 1.4049(13) 0.044(3) Uani d PD 0.342(7) 1 A 2
    H H15D 0.9478 0.2471 1.4808 0.065 Uiso calc PR 0.342(7) 1 A 2
    H H15E 0.7213 0.2702 1.3864 0.065 Uiso calc PR 0.342(7) 1 A 2
    H H15F 0.8787 0.3472 1.4521 0.065 Uiso calc PR 0.342(7) 1 A 2
    C C6A 0.8140(16) 0.3676(5) 1.1417(10) 0.039(3) Uani d PD 0.342(7) 1 A 2
    H H6A1 0.6676 0.3499 1.1154 0.047 Uiso calc PR 0.342(7) 1 A 2
    H H6A2 0.8219 0.4196 1.2140 0.047 Uiso calc PR 0.342(7) 1 A 2
    C C8 0.9178(4) 0.20156(19) 1.1383(3) 0.0246(6) Uani d . 1 1 A .
    H H8 1.0321 0.2026 1.0731 0.030 Uiso calc R 1 1 . .
    C C9 0.9510(5) 0.1190(2) 1.2426(4) 0.0317(6) Uani d . 1 1 . .
    C C10 0.7707(5) 0.07818(19) 1.3066(4) 0.0325(6) Uani d . 1 1 A .
    H H10 0.7333 0.1186 1.3919 0.039 Uiso calc R 1 1 . .
    C C11 0.5854(5) 0.0733(2) 1.1673(4) 0.0360(7) Uani d . 1 1 . .
    H H11A 0.6147 0.0305 1.0844 0.043 Uiso calc R 1 1 A .
    H H11B 0.4645 0.0519 1.2117 0.043 Uiso calc R 1 1 . .
    C C12 0.5341(4) 0.1611(2) 1.0847(4) 0.0324(6) Uani d . 1 1 A .
    H H12A 0.5006 0.2040 1.1660 0.039 Uiso calc R 1 1 . .
    H H12B 0.4123 0.1550 0.9967 0.039 Uiso calc R 1 1 . .
    C C101 0.8255(6) -0.0096(2) 1.3886(4) 0.0468(9) Uani d . 1 1 . .
    H H10A 0.8667 -0.0504 1.3089 0.070 Uiso calc R 1 1 A .
    H H10B 0.7056 -0.0331 1.4293 0.070 Uiso calc R 1 1 . .
    H H10C 0.9396 -0.0019 1.4808 0.070 Uiso calc R 1 1 . .
    C C311 0.4754(6) 0.2933(3) 0.7987(5) 0.0508(10) Uani d . 1 1 . .
    H H31A 0.4663 0.3099 0.6832 0.076 Uiso calc R 1 1 . .
    H H31B 0.4496 0.3448 0.8628 0.076 Uiso calc R 1 1 . .
    H H31C 0.3726 0.2481 0.8081 0.076 Uiso calc R 1 1 . .
    O O1 1.1188(4) 0.08460(19) 1.2698(4) 0.0608(8) Uani d . 1 1 A .
loop_
    _atom_site_aniso_label
    _atom_site_aniso_U_11
    _atom_site_aniso_U_22
    _atom_site_aniso_U_33
    _atom_site_aniso_U_12
    _atom_site_aniso_U_13
    _atom_site_aniso_U_23
    Br1 0.03127(18) 0.04181(18) 0.03046(17) -0.00328(14) 0.00880(13)
                                                                    -0.00787(14)
    Br2 0.0335(2) 0.0641(3) 0.0454(2) -0.01004(16) 0.00180(17) -0.02435(18)
    C1 0.0237(14) 0.0255(12) 0.0249(13) 0.0003(12) 0.0029(11) 0.0001(11)
    C2 0.0238(13) 0.0362(14) 0.0263(12) -0.0054(13) 0.0016(11) -0.0060(12)
    C3 0.0347(16) 0.0360(15) 0.0258(13) 0.0046(13) 0.0011(12) 0.0022(12)
    C4 0.060(2) 0.0321(16) 0.0289(15) -0.0066(15) 0.0024(15) 0.0089(13)
    C5 0.077(3) 0.0221(15) 0.052(2) -0.0032(16) 0.0115(19) 0.0029(14)
    C6 0.057(4) 0.023(2) 0.035(3) -0.011(2) 0.000(2) -0.005(2)
    C7 0.0376(16) 0.0305(16) 0.0301(14) -0.0034(13) 0.0056(14) -0.0104(13)
    C14 0.053(3) 0.029(2) 0.042(3) 0.001(3) 0.010(3) -0.015(2)
    C15 0.044(3) 0.029(2) 0.032(2) -0.003(2) -0.006(2) -0.0076(19)
    C14A 0.038(6) 0.045(5) 0.052(6) -0.010(5) 0.008(5) -0.019(5)
    C15A 0.067(8) 0.030(5) 0.037(6) -0.008(5) 0.020(6) -0.015(4)
    C6A 0.052(7) 0.024(4) 0.045(5) 0.002(4) 0.016(4) -0.004(4)
    C8 0.0238(14) 0.0258(13) 0.0247(13) -0.0026(12) 0.0053(11) -0.0044(11)
    C9 0.0354(16) 0.0320(14) 0.0267(12) 0.0054(16) 0.0027(12) -0.0014(15)
    C10 0.0455(18) 0.0254(13) 0.0297(14) 0.0012(14) 0.0152(13) 0.0005(11)
    C11 0.0316(15) 0.0377(17) 0.0417(16) -0.0064(14) 0.0149(13) -0.0003(14)
    C12 0.0224(14) 0.0378(14) 0.0379(14) -0.0011(13) 0.0081(12) -0.0046(14)
    C101 0.070(3) 0.0292(16) 0.0422(18) 0.0018(16) 0.0138(17) 0.0041(14)
    C311 0.048(2) 0.050(2) 0.049(2) 0.0172(16) -0.0070(18) 0.0059(15)
    O1 0.0390(13) 0.0750(18) 0.0715(17) 0.0250(14) 0.0177(12) 0.0388(15)
_geom_special_details
;
All e.s.d.'s (except the e.s.d. in the dihedral angle between two l.s. planes)
are estimated using the full covariance matrix. The cell e.s.d.'s are taken
into account individually in the estimation of e.s.d.'s in distances, angles
and torsion angles; correlations between e.s.d.'s in cell parameters are only
used when they are defined by crystal symmetry. An approximate (isotropic)
treatment of cell e.s.d.'s is used for estimating e.s.d.'s involving l.s.
planes.
;
loop_
    _geom_bond_atom_site_label_1
    _geom_bond_atom_site_label_2
    _geom_bond_site_symmetry_2
    _geom_bond_distance
    _geom_bond_publ_flag
    Br1 C2 . 1.934(3) ?
    Br2 C2 . 1.938(3) ?
    C1 C2 . 1.521(4) ?
    C1 C12 . 1.530(4) ?
    C1 C3 . 1.539(4) ?
    C1 C8 . 1.542(4) ?
    C2 C3 . 1.499(4) ?
    C3 C4 . 1.512(5) ?
    C3 C311 . 1.530(4) ?
    C4 C5 . 1.533(5) ?
    C4 H4A . 0.9900 ?
    C4 H4B . 0.9900 ?
    C5 C6A . 1.455(9) ?
    C5 C6 . 1.590(6) ?
    C5 H5A . 0.9900 ?
    C5 H5B . 0.9900 ?
    C5 H5C . 0.9900 ?
    C5 H5D . 0.9900 ?
    C6 C7 . 1.484(6) ?
    C6 H6A . 0.9900 ?
    C6 H6B . 0.9900 ?
    C7 C15A . 1.496(9) ?
    C7 C14 . 1.525(6) ?
    C7 C14A . 1.549(9) ?
    C7 C8 . 1.583(4) ?
    C7 C15 . 1.586(5) ?
    C7 C6A . 1.632(8) ?
    C14 H14A . 0.9800 ?
    C14 H14B . 0.9800 ?
    C14 H14C . 0.9800 ?
    C15 H15A . 0.9800 ?
    C15 H15B . 0.9800 ?
    C15 H15C . 0.9800 ?
    C14A H14D . 0.9800 ?
    C14A H14E . 0.9800 ?
    C14A H14F . 0.9800 ?
    C15A H15D . 0.9800 ?
    C15A H15E . 0.9800 ?
    C15A H15F . 0.9800 ?
    C6A H6A1 . 0.9900 ?
    C6A H6A2 . 0.9900 ?
    C8 C9 . 1.521(4) ?
    C8 H8 . 1.0000 ?
    C9 O1 . 1.210(4) ?
    C9 C10 . 1.517(4) ?
    C10 C101 . 1.516(4) ?
    C10 C11 . 1.528(4) ?
    C10 H10 . 1.0000 ?
    C11 C12 . 1.515(5) ?
    C11 H11A . 0.9900 ?
    C11 H11B . 0.9900 ?
    C12 H12A . 0.9900 ?
    C12 H12B . 0.9900 ?
    C101 H10A . 0.9800 ?
    C101 H10B . 0.9800 ?
    C101 H10C . 0.9800 ?
    C311 H31A . 0.9800 ?
    C311 H31B . 0.9800 ?
    C311 H31C . 0.9800 ?
loop_
    _geom_angle_atom_site_label_1
    _geom_angle_atom_site_label_2
    _geom_angle_atom_site_label_3
    _geom_angle_site_symmetry_1
    _geom_angle_site_symmetry_3
    _geom_angle
    _geom_angle_publ_flag
    C2 C1 C12 . . 116.7(2) ?
    C2 C1 C3 . . 58.67(19) ?
    C12 C1 C3 . . 122.0(2) ?
    C2 C1 C8 . . 118.1(2) ?
    C12 C1 C8 . . 113.4(2) ?
    C3 C1 C8 . . 117.3(2) ?
    C3 C2 C1 . . 61.27(19) ?
    C3 C2 Br1 . . 121.7(2) ?
    C1 C2 Br1 . . 121.02(19) ?
    C3 C2 Br2 . . 120.0(2) ?
    C1 C2 Br2 . . 120.8(2) ?
    Br1 C2 Br2 . . 106.78(14) ?
    C2 C3 C4 . . 119.2(3) ?
    C2 C3 C311 . . 118.7(3) ?
    C4 C3 C311 . . 112.5(3) ?
    C2 C3 C1 . . 60.06(19) ?
    C4 C3 C1 . . 118.7(2) ?
    C311 C3 C1 . . 118.4(3) ?
    C3 C4 C5 . . 113.7(3) ?
    C3 C4 H4A . . 108.8 ?
    C5 C4 H4A . . 108.8 ?
    C3 C4 H4B . . 108.8 ?
    C5 C4 H4B . . 108.8 ?
    H4A C4 H4B . . 107.7 ?
    C6A C5 C4 . . 116.0(4) ?
    C6A C5 C6 . . 53.5(5) ?
    C4 C5 C6 . . 110.9(3) ?
    C6A C5 H5A . . 57.4 ?
    C4 C5 H5A . . 109.5 ?
    C6 C5 H5A . . 109.5 ?
    C6A C5 H5B . . 134.6 ?
    C4 C5 H5B . . 109.5 ?
    C6 C5 H5B . . 109.5 ?
    H5A C5 H5B . . 108.1 ?
    C6A C5 H5C . . 108.3 ?
    C4 C5 H5C . . 108.3 ?
    C6 C5 H5C . . 59.4 ?
    H5A C5 H5C . . 142.0 ?
    H5B C5 H5C . . 54.1 ?
    C6A C5 H5D . . 108.3 ?
    C4 C5 H5D . . 108.3 ?
    C6 C5 H5D . . 140.8 ?
    H5A C5 H5D . . 56.1 ?
    H5B C5 H5D . . 55.3 ?
    H5C C5 H5D . . 107.4 ?
    C7 C6 C5 . . 117.4(4) ?
    C7 C6 H6A . . 107.9 ?
    C5 C6 H6A . . 107.9 ?
    C7 C6 H6B . . 107.9 ?
    C5 C6 H6B . . 107.9 ?
    H6A C6 H6B . . 107.2 ?
    C6 C7 C15A . . 131.7(5) ?
    C6 C7 C14 . . 113.1(4) ?
    C15A C7 C14 . . 40.1(5) ?
    C6 C7 C14A . . 53.5(5) ?
    C15A C7 C14A . . 111.7(7) ?
    C14 C7 C14A . . 135.3(5) ?
    C6 C7 C8 . . 109.7(3) ?
    C15A C7 C8 . . 118.2(4) ?
    C14 C7 C8 . . 115.3(3) ?
    C14A C7 C8 . . 109.0(4) ?
    C6 C7 C15 . . 106.8(3) ?
    C15A C7 C15 . . 66.7(6) ?
    C14 C7 C15 . . 106.1(4) ?
    C14A C7 C15 . . 55.0(5) ?
    C8 C7 C15 . . 105.1(3) ?
    C6 C7 C6A . . 52.2(4) ?
    C15A C7 C6A . . 103.7(6) ?
    C14 C7 C6A . . 67.3(4) ?
    C14A C7 C6A . . 103.5(6) ?
    C8 C7 C6A . . 109.6(4) ?
    C15 C7 C6A . . 144.0(4) ?
    C7 C14 H14A . . 109.5 ?
    C7 C14 H14B . . 109.5 ?
    C7 C14 H14C . . 109.5 ?
    C7 C15 H15A . . 109.5 ?
    C7 C15 H15B . . 109.5 ?
    C7 C15 H15C . . 109.5 ?
    C7 C14A H14D . . 109.5 ?
    C7 C14A H14E . . 109.5 ?
    H14D C14A H14E . . 109.5 ?
    C7 C14A H14F . . 109.5 ?
    H14D C14A H14F . . 109.5 ?
    H14E C14A H14F . . 109.5 ?
    C7 C15A H15D . . 109.5 ?
    C7 C15A H15E . . 109.5 ?
    H15D C15A H15E . . 109.5 ?
    C7 C15A H15F . . 109.5 ?
    H15D C15A H15F . . 109.5 ?
    H15E C15A H15F . . 109.5 ?
    C5 C6A C7 . . 116.6(6) ?
    C5 C6A H6A1 . . 108.1 ?
    C7 C6A H6A1 . . 108.1 ?
    C5 C6A H6A2 . . 108.1 ?
    C7 C6A H6A2 . . 108.1 ?
    H6A1 C6A H6A2 . . 107.3 ?
    C9 C8 C1 . . 110.3(2) ?
    C9 C8 C7 . . 112.7(2) ?
    C1 C8 C7 . . 115.7(2) ?
    C9 C8 H8 . . 105.8 ?
    C1 C8 H8 . . 105.8 ?
    C7 C8 H8 . . 105.8 ?
    O1 C9 C10 . . 120.3(3) ?
    O1 C9 C8 . . 120.1(3) ?
    C10 C9 C8 . . 119.6(2) ?
    C101 C10 C9 . . 112.3(3) ?
    C101 C10 C11 . . 113.0(3) ?
    C9 C10 C11 . . 109.3(2) ?
    C101 C10 H10 . . 107.3 ?
    C9 C10 H10 . . 107.3 ?
    C11 C10 H10 . . 107.3 ?
    C12 C11 C10 . . 112.5(3) ?
    C12 C11 H11A . . 109.1 ?
    C10 C11 H11A . . 109.1 ?
    C12 C11 H11B . . 109.1 ?
    C10 C11 H11B . . 109.1 ?
    H11A C11 H11B . . 107.8 ?
    C11 C12 C1 . . 109.9(2) ?
    C11 C12 H12A . . 109.7 ?
    C1 C12 H12A . . 109.7 ?
    C11 C12 H12B . . 109.7 ?
    C1 C12 H12B . . 109.7 ?
    H12A C12 H12B . . 108.2 ?
    C10 C101 H10A . . 109.5 ?
    C10 C101 H10B . . 109.5 ?
    H10A C101 H10B . . 109.5 ?
    C10 C101 H10C . . 109.5 ?
    H10A C101 H10C . . 109.5 ?
    H10B C101 H10C . . 109.5 ?
    C3 C311 H31A . . 109.5 ?
    C3 C311 H31B . . 109.5 ?
    H31A C311 H31B . . 109.5 ?
    C3 C311 H31C . . 109.5 ?
    H31A C311 H31C . . 109.5 ?
    H31B C311 H31C . . 109.5 ?
_iucr_refine_instructions_details
;
TITL DIBCET in P2(1)
CELL  1.54184   6.5975  15.2612   8.2688   90.000  100.045   90.000
ZERR     2.00   0.0002   0.0003   0.0002    0.000    0.003    0.000
LATT  -1
SYMM  - X, 1/2 + Y, - Z
SFAC  C    H       O    BR
UNIT  32   48   2    4
MERG   2
SADI C5 C6  C5 C6A   C6 C7   C6A C7
SADI  C7 C14   C7 C15   C7 C14A   C7 C15A
FMAP   2
PLAN   10
ACTA
BOND   $H
L.S.   10
TEMP   -93.00
WGHT    0.040200    0.179800
FVAR       6.96775   0.65775
BR1   4    0.991866    0.122716    0.786909    11.00000    0.03127    0.04181 =
         0.03046   -0.00787    0.00880   -0.00328
BR2   4    0.520301    0.088496    0.717876    11.00000    0.03354    0.06407 =
         0.04539   -0.02435    0.00180   -0.01004
C1    1    0.717518    0.194197    1.011395    11.00000    0.02366    0.02551 =
         0.02489    0.00010    0.00294    0.00026
C2    1    0.732648    0.162313    0.839685    11.00000    0.02381    0.03616 =
         0.02631   -0.00600    0.00156   -0.00541
C3    1    0.690716    0.257461    0.864318    11.00000    0.03467    0.03599 =
         0.02576    0.00222    0.00107    0.00463
C4    1    0.858048    0.323895    0.854281    11.00000    0.06015    0.03207 =
         0.02892    0.00891    0.00240   -0.00665
AFIX  23
H4A   2    0.828256    0.353394    0.746103    11.00000   -1.20000
H4B   2    0.990907    0.292756    0.861082    11.00000   -1.20000
AFIX   0
C5    1    0.879723    0.393596    0.989641    11.00000    0.07699    0.02211 =
         0.05183    0.00288    0.01155   -0.00325
PART 1
AFIX  23
H5A   2    0.742044    0.408088    1.014285    21.00000   -1.20000
H5B   2    0.939131    0.447623    0.950862    21.00000   -1.20000
AFIX  23
PART 2
H5C   2    1.025996    0.411536    1.015651   -21.00000   -1.20000
H5D   2    0.799032    0.445698    0.945720   -21.00000   -1.20000
AFIX   0
PART 1
C6    1    1.023661    0.359606    1.152021    21.00000    0.05688    0.02319 =
         0.03470   -0.00500   -0.00003   -0.01094
AFIX  23
H6A   2    1.154535    0.339212    1.121802    21.00000   -1.20000
H6B   2    1.056784    0.410186    1.226936    21.00000   -1.20000
AFIX   0
PART 0
C7    1    0.942794    0.288270    1.244922    11.00000    0.03756    0.03046 =
         0.03011   -0.01035    0.00556   -0.00340
PART 1
C14   1    0.753440    0.315228    1.315671    21.00000    0.05316    0.02896 =
         0.04232   -0.01489    0.01009    0.00090
AFIX 137
H14A  2    0.783808    0.368745    1.380898    21.00000   -1.50000
H14B  2    0.716605    0.268155    1.385784    21.00000   -1.50000
H14C  2    0.638262    0.326102    1.225781    21.00000   -1.50000
AFIX   0
C15   1    1.116563    0.266687    1.397821    21.00000    0.04397    0.02900 =
         0.03190   -0.00761   -0.00637   -0.00301
AFIX 137
H15A  2    1.235708    0.240988    1.359313    21.00000   -1.50000
H15B  2    1.062980    0.224996    1.470073    21.00000   -1.50000
H15C  2    1.158369    0.320740    1.458549    21.00000   -1.50000
AFIX   0
PART    2
C14A  1    1.169194    0.319705    1.266021   -21.00000    0.03766    0.04506 =
         0.05210   -0.01924    0.00837   -0.00988
AFIX 137
H14D  2    1.182348    0.376835    1.320973   -21.00000   -1.50000
H14E  2    1.209629    0.325012    1.157888   -21.00000   -1.50000
H14F  2    1.258801    0.277151    1.332547   -21.00000   -1.50000
AFIX   0
C15A  1    0.866027    0.288185    1.404855   -21.00000    0.06716    0.03034 =
         0.03704   -0.01512    0.01974   -0.00791
AFIX 137
H15D  2    0.947846    0.247110    1.480796   -21.00000   -1.50000
H15E  2    0.721253    0.270161    1.386371   -21.00000   -1.50000
H15F  2    0.878706    0.347228    1.452142   -21.00000   -1.50000
AFIX   0
C6A   1    0.814005    0.367597    1.141689   -21.00000    0.05173    0.02357 =
         0.04458   -0.00357    0.01620    0.00237
AFIX  23
H6A1  2    0.667591    0.349890    1.115424   -21.00000   -1.20000
H6A2  2    0.821858    0.419625    1.214027   -21.00000   -1.20000
AFIX   0
PART    0
C8    1    0.917839    0.201564    1.138284    11.00000    0.02378    0.02577 =
         0.02466   -0.00439    0.00529   -0.00262
AFIX  13
H8    2    1.032064    0.202623    1.073135    11.00000   -1.20000
AFIX   0
C9    1    0.950973    0.119014    1.242619    11.00000    0.03543    0.03199 =
         0.02666   -0.00136    0.00274    0.00540
C10   1    0.770747    0.078184    1.306572    11.00000    0.04545    0.02537 =
         0.02970    0.00047    0.01523    0.00122
AFIX  13
H10   2    0.733255    0.118589    1.391892    11.00000   -1.20000
AFIX   0
C11   1    0.585434    0.073300    1.167257    11.00000    0.03162    0.03767 =
         0.04168   -0.00033    0.01489   -0.00643
AFIX  23
H11A  2    0.614665    0.030473    1.084381    11.00000   -1.20000
H11B  2    0.464472    0.051946    1.211659    11.00000   -1.20000
AFIX   0
C12   1    0.534139    0.161116    1.084679    11.00000    0.02241    0.03782 =
         0.03792   -0.00463    0.00811   -0.00105
AFIX  23
H12A  2    0.500599    0.203952    1.165975    11.00000   -1.20000
H12B  2    0.412288    0.155016    0.996706    11.00000   -1.20000
AFIX   0
C101  1    0.825515   -0.009591    1.388620    11.00000    0.07036    0.02924 =
         0.04217    0.00408    0.01382    0.00176
AFIX 137
H10A  2    0.866746   -0.050446    1.308851    11.00000   -1.50000
H10B  2    0.705608   -0.033107    1.429275    11.00000   -1.50000
H10C  2    0.939585   -0.001944    1.480756    11.00000   -1.50000
AFIX   0
C311  1    0.475439    0.293286    0.798715    11.00000    0.04778    0.05004 =
         0.04900    0.00589   -0.00704    0.01722
AFIX 137
H31A  2    0.466304    0.309874    0.683174    11.00000   -1.50000
H31B  2    0.449578    0.344819    0.862848    11.00000   -1.50000
H31C  2    0.372568    0.248109    0.808111    11.00000   -1.50000
AFIX   0
O1    3    1.118779    0.084601    1.269845    11.00000    0.03896    0.07497 =
         0.07146    0.03882    0.01773    0.02497
HKLF 4
REM  DIBCET in P2(1)
REM R1 =  0.0219 for   2399 Fo > 4sig(Fo)  and  0.0220 for all   2416 data
REM    206 parameters refined using     13 restraints
END
WGHT      0.0400      0.1764
REM Highest difference peak  0.278,  deepest hole -0.458,  1-sigma level  0.077
Q1    1   1.1508  0.1268  1.3612  11.00000  0.05    0.28
Q2    1   0.7010  0.2166  0.7898  11.00000  0.05    0.23
Q3    1   0.8392  0.1963  1.0701  11.00000  0.05    0.23
Q4    1   0.3736  0.0808  0.5074  11.00000  0.05    0.21
Q5    1   1.1159  0.1522  0.9965  11.00000  0.05    0.21
Q6    1   0.8573  0.4600  1.1947  11.00000  0.05    0.19
Q7    1   1.1570  0.4943  1.2582  11.00000  0.05    0.19
Q8    1   1.2057  0.0826  1.5101  11.00000  0.05    0.19
Q9    1   1.2045  0.4589  1.2461  11.00000  0.05    0.19
Q10   1   0.5867 -0.0397  1.2483  11.00000  0.05    0.19
;
data_global
_journal_date_recd_electronic     2013-11-06
_journal_date_accepted     2013-11-11
_journal_name_full     'Acta Crystallographica, Section E'
_journal_year     2013
_journal_volume     69
_journal_issue     12
_journal_page_first     o1777
_journal_page_last     o1778
_journal_paper_category     QO
_journal_paper_doi     10.1107/S1600536813030936
_journal_coeditor_code     BT6944
_publ_contact_author_name     'Mazoir, Noureddine'
_publ_contact_author_address
;
Laboratoire de Chimie Biomol\'eculaires,
Substances Naturelles et R\'eactivit\'e,
URAC16,Facult\'e des Sciences Semlalia,
BP 2390 Bd My Abdellah,
40000 Marrakech
Morocco,
;
_publ_contact_author_email     'berraho@uca.ma'
_publ_contact_author_fax     '0021224437408'
_publ_contact_author_phone     '0021224434649'
_publ_section_title
;\
(1<i>S</i>,3<i>R</i>,8<i>R</i>,10<i>R</i>)-2,2-Dibromo-3,7,7,10-\
tetramethyltricyclo[6.4.0.0^1,3^]dodecan-9-one
;
loop_
    _publ_author_name
    _publ_author_address
    'Benharref, Ahmed'
;
Laboratoire de Chimie Biomol\'eculaires,
Substances Naturelles et R\'eactivit\'e, URAC16, Facult\'e des Sciences
Semlalia, BP 2390 Bd My Abdellah, 40000 Marrakech, Morocco
;
    'Mazoir, Noureddine'
;
Laboratoire de Chimie Biomol\'eculaires,
Substances Naturelles et R\'eactivit\'e, URAC16, Facult\'e des Sciences
Semlalia, BP 2390 Bd My Abdellah, 40000 Marrakech, Morocco
;
    'Daran, Jean-Claude'
;
Laboratoire de Chimie de Coordination, 205 Route de Narbone,
31077 Toulouse Cedex 04, France
;
    'Berraho, Moha'
;
Laboratoire de Chimie Biomol\'eculaires,
Substances Naturelles et R\'eactivit\'e, URAC16, Facult\'e des Sciences
Semlalia, BP 2390 Bd My Abdellah, 40000 Marrakech, Morocco
;
