# Supplementary material for: (1S,3R,8R,10R)-2,2-Di­bromo-3,7,7,10-tetra­methyl­tri­cyclo­[6.4.0.01,3]dodecan-9-one
Source: Acta Crystallogr Sect E Struct Rep Online. 2013 Nov 16;69(Pt 12):o1777–8. doi: 10.1107/S1600536813030936 (PMC3885047; doi:10.1107/S1600536813030936)
Supplement: Supplementary file 2 [file e-69-o1777-Isup2.hkl]

#
# h,k,l, Fc-squared, Fo-squared, sigma(Fo-squared) and status flag
#
data_I
_shelx_title ' DIBCET in P2(1)'
_shelx_refln_list_code          4
_shelx_F_calc_maximum      131.89
_exptl_crystal_F_000       396.00
_reflns_d_resolution_high  0.8855
 
loop_
 _symmetry_equiv_pos_as_xyz
 'x, y, z'
 '-x, y+1/2, -z'
 
_cell_length_a     6.5975
_cell_length_b    15.2612
_cell_length_c     8.2688
_cell_angle_alpha  90.000
_cell_angle_beta  100.045
_cell_angle_gamma  90.000
 
_shelx_F_squared_multiplier     1.000
 
loop_
 _refln_index_h
 _refln_index_k
 _refln_index_l
 _refln_F_squared_calc
 _refln_F_squared_meas
 _refln_F_squared_sigma
 _refln_observed_status
   1 -17   0       13.31       12.13      1.70 o
   0 -16   0      108.06      108.30      4.60 o
   1 -16   0      478.35      488.28      8.96 o
   2 -16   0       20.68       22.67      1.36 o
   1 -15   0       38.46       37.92      1.50 o
   2 -15   0       47.97       44.04      1.87 o
   3 -15   0        9.52        8.56      0.85 o
   0 -14   0       41.67       42.58      2.08 o
   1 -14   0     1307.02     1234.32     11.15 o
   2 -14   0       23.61       21.83      1.20 o
   3 -14   0      819.68      800.83      9.96 o
   4 -14   0        3.20        4.26      0.81 o
   1 -13   0       29.16       29.24      1.52 o
   2 -13   0       95.71       84.80      2.18 o
   3 -13   0       12.76       14.87      1.10 o
   4 -13   0      262.11      245.90      4.24 o
   0 -12   0       96.27      100.71      5.99 o
   1 -12   0     2198.65     2127.94     30.69 o
   2 -12   0      447.58      437.23      8.62 o
   3 -12   0     1440.36     1400.30     11.66 o
   4 -12   0      150.51      152.27      2.99 o
   5 -12   0      391.22      414.08      6.65 o
   1 -11   0       21.90       24.49      1.08 o
   2 -11   0      441.99      429.09      6.63 o
   3 -11   0       62.55       63.65      2.08 o
   4 -11   0      399.46      369.97      5.42 o
   5 -11   0       38.42       35.09      1.43 o
   0 -10   0     1453.23     1454.21     11.15 o
   1 -10   0     2446.98     2400.43     20.85 o
   2 -10   0      732.77      718.80     12.47 o
   3 -10   0     1725.43     1635.86     16.87 o
   4 -10   0      260.71      265.76      7.28 o
   5 -10   0      703.27      694.83      9.64 o
   1  -9   0      164.23      168.27      3.38 o
   2  -9   0       92.97       85.09      2.46 o
   3  -9   0       60.44       54.73      2.28 o
   4  -9   0      175.88      185.58      8.94 o
   5  -9   0      116.15      109.55      2.23 o
   6  -9   0      132.70      125.41      3.37 o
   0  -8   0     1872.28     1844.26     22.09 o
   1  -8   0     3308.43     3068.91     61.04 o
   2  -8   0     1466.12     1409.96     13.30 o
   3  -8   0     2148.14     2073.46     18.85 o
   4  -8   0      626.25      627.84     22.60 o
   5  -8   0      698.94      713.62     10.67 o
   6  -8   0      534.59      536.12      7.91 o
   1  -7   0        2.69        5.03      0.67 o
   2  -7   0      470.53      495.29      4.79 o
   3  -7   0       98.62       91.31      3.40 o
   4  -7   0      458.45      440.11     21.59 o
   5  -7   0       96.86       94.95      3.20 o
   6  -7   0      189.63      178.85      4.42 o
   0  -6   0     6438.39     6100.10     62.09 o
   1  -6   0     2534.51     2505.06     19.30 o
   2  -6   0     4671.24     4748.47     53.00 o
   3  -6   0     1046.39      991.11     14.47 o
   4  -6   0     1609.65     1627.01     17.96 o
   5  -6   0      534.91      521.31     17.04 o
   6  -6   0      677.39      690.35     12.65 o
   1  -5   0      152.52      173.53      2.44 o
   2  -5   0      854.68      885.82     50.72 o
   3  -5   0      157.10      166.01      3.29 o
   4  -5   0      139.43      136.97      2.91 o
   5  -5   0      467.33      447.95     10.11 o
   6  -5   0       36.12       34.93      2.16 o
   7  -5   0      193.10      196.54      6.47 o
   0  -4   0    17395.41    13302.97    130.26 o
   1  -4   0     2005.19     2054.18     67.29 o
   2  -4   0     8325.13     8262.59    344.34 o
   3  -4   0     1519.20     1444.63     18.93 o
   4  -4   0     2964.67     2928.62     17.54 o
   5  -4   0      334.35      337.81      8.72 o
   6  -4   0      883.18      866.88     11.22 o
   7  -4   0      116.28      116.61      3.83 o
   1  -3   0      108.45      128.86      4.29 o
   2  -3   0      377.75      384.13     15.78 o
   3  -3   0      436.30      424.63      7.99 o
   4  -3   0      801.59      811.52      6.69 o
   5  -3   0      867.64      868.16     12.95 o
   6  -3   0       24.60       24.32      1.53 o
   7  -3   0      246.01      244.85      4.73 o
   1  -2   0      846.90      822.52     14.49 o
   2  -2   0    10273.88     9721.36    249.27 o
   3  -2   0      726.37      744.53     11.56 o
   4  -2   0     4494.86     4450.00     42.21 o
   5  -2   0       31.33       32.94      1.89 o
   6  -2   0      724.54      739.22      8.31 o
   7  -2   0       64.26       63.09      3.85 o
   1  -1   0     4464.26     4622.52     46.14 o
   2  -1   0      615.18      656.66     20.49 o
   3  -1   0      268.69      276.21      4.15 o
   4  -1   0      268.88      268.61      3.37 o
   5  -1   0     1461.39     1438.15     15.10 o
   6  -1   0       42.43       43.99      1.90 o
   7  -1   0      385.88      398.36      9.92 o
   1   0   0     1876.39     1933.20     20.11 o
   2   0   0    11783.75    10578.77    535.16 o
   3   0   0      192.06      209.60      5.82 o
   4   0   0     4729.77     4707.87     26.80 o
   5   0   0       45.81       47.79      3.74 o
   6   0   0      941.72      967.91     12.50 o
   7   0   0       74.47       73.62      2.92 o
   1   1   0     4519.44     4476.55    255.32 o
   2   1   0      601.66      630.25     22.48 o
   3   1   0      255.89      265.69      5.29 o
   4   1   0      239.92      248.48      3.68 o
   5   1   0     1476.67     1460.82     14.86 o
   6   1   0       48.43       50.46      2.64 o
   7   1   0      381.51      390.91      9.95 o
   1   2   0      933.45      876.82     71.84 o
   2   2   0    10357.89     9240.88    643.09 o
   3   2   0      710.10      764.84     15.23 o
   4   2   0     4611.68     4719.18    234.48 o
   5   2   0       19.04       19.60      2.39 o
   6   2   0      708.91      706.70     14.73 o
   7   2   0       64.38       63.66      3.86 o
   1   3   0       99.10      105.00      1.78 o
   2   3   0      407.00      390.84      8.80 o
   3   3   0      436.78      410.55     11.36 o
   4   3   0      800.37      805.61     17.91 o
   5   3   0      918.95      884.19     16.01 o
   6   3   0       32.32       32.08      3.20 o
   7   3   0      252.55      263.24      7.76 o
   1   4   0     1926.63     1837.59     36.12 o
   2   4   0     8286.65     7323.72     75.63 o
   3   4   0     1587.30     1512.66     22.81 o
   4   4   0     3052.30     2951.64     26.41 o
   5   4   0      304.84      273.44      8.10 o
   6   4   0      872.79      873.19     16.60 o
   7   4   0      116.24      118.77      4.96 o
   1   5   0      163.97      184.94      6.05 o
   2   5   0      854.27      892.18     12.16 o
   3   5   0      161.80      172.17      7.51 o
   4   5   0      136.93      143.73      6.31 o
   5   5   0      477.81      442.56     10.59 o
   6   5   0       20.83       23.66      2.71 o
   0   6   0     6550.29     6609.97     52.45 o
   1   6   0     2488.91     2550.99     19.78 o
   2   6   0     4685.60     4645.65     48.70 o
   3   6   0     1038.15     1024.77      7.77 o
   4   6   0     1697.36     1621.93     13.57 o
   5   6   0      538.25      501.66     11.32 o
   6   6   0      704.14      703.74     13.97 o
   1   7   0        1.82        3.30      1.81 o
   2   7   0      467.84      477.46      8.02 o
   3   7   0      105.35      104.46      2.15 o
   4   7   0      453.46      437.30      8.12 o
   5   7   0       95.29       87.17      4.35 o
   6   7   0      171.02      165.19      5.86 o
   0   8   0     1770.60     1933.44     22.77 o
   1   8   0     3165.81     3010.49     34.40 o
   2   8   0     1507.53     1485.26     10.44 o
   3   8   0     2135.60     2105.80     21.77 o
   4   8   0      637.55      629.79     12.23 o
   5   8   0      662.80      638.45     12.54 o
   1   9   0      159.90      169.79      3.03 o
   2   9   0       80.08       95.33      6.95 o
   3   9   0       63.07       59.82      2.20 o
   4   9   0      175.21      176.00      6.16 o
   5   9   0      108.18      104.40      4.59 o
   0  10   0     1320.99     1297.38     13.32 o
   1  10   0     2323.65     2240.21     16.90 o
   2  10   0      733.41      713.45     15.42 o
   3  10   0     1767.50     1633.15     23.85 o
   4  10   0      261.97      268.14      7.89 o
   5  10   0      720.33      694.00     13.15 o
   1  11   0       21.79       21.85      1.45 o
   2  11   0      426.21      399.07      7.29 o
   3  11   0       68.02       69.72      4.21 o
   4  11   0      372.57      348.87      9.39 o
   0  12   0       87.34       88.85      4.95 o
   1  12   0     2157.87     2071.55     23.12 o
   2  12   0      470.68      484.96     18.52 o
   3  12   0     1376.29     1340.26     22.10 o
   4  12   0      151.56      157.80      6.18 o
   1  13   0       29.17       29.57      1.90 o
   2  13   0      103.16      101.00      6.02 o
   3  13   0       10.76       12.18      1.94 o
   4  13   0      250.88      240.07      7.57 o
   0  14   0       46.81       45.47      4.14 o
   1  14   0     1316.52     1327.89     20.16 o
   2  14   0       30.47       27.32      2.57 o
   3  14   0      821.82      864.05     51.43 o
   4  14   0        2.45        1.72      1.28 o
   1  15   0       36.75       37.99      2.87 o
   2  15   0       48.36       50.22      3.27 o
   3  15   0        8.38        9.22      1.59 o
   0  16   0      115.45      127.34      6.81 o
   1  16   0      489.44      553.84     10.45 o
   2  16   0       14.46       12.56      2.41 o
   1  17   0       13.63       17.15      2.67 o
  -1 -17   1      289.30      310.55      7.65 o
   0 -17   1       10.96        8.37      1.04 o
  -2 -16   1       23.18       23.12      1.31 o
  -1 -16   1        5.78        9.26      1.16 o
   0 -16   1       29.85       30.13      1.45 o
   1 -16   1       13.30       14.82      1.02 o
   2 -16   1       26.71       32.46      1.60 o
  -3 -15   1      346.89      367.60      5.68 o
  -2 -15   1       19.40       20.01      1.31 o
  -1 -15   1      526.14      536.25     10.63 o
   0 -15   1       57.86       55.83      2.45 o
   1 -15   1      924.88      923.99     11.21 o
   2 -15   1       59.88       58.41      2.19 o
   3 -15   1      520.16      553.59     15.40 o
  -4 -14   1       66.87       55.61      2.00 o
  -3 -14   1        4.17        5.27      0.84 o
  -2 -14   1       23.07       23.53      1.23 o
  -1 -14   1      107.54      102.17      2.30 o
   0 -14   1       63.21       63.14      2.28 o
   1 -14   1       13.34       11.45      1.28 o
   2 -14   1       31.08       27.25      1.36 o
   3 -14   1       49.44       49.20      1.74 o
   4 -14   1        1.52        3.24      2.75 o
  -4 -13   1       18.93       15.83      1.46 o
  -3 -13   1      630.77      614.12      6.29 o
  -2 -13   1        7.51        7.32      1.00 o
  -1 -13   1      699.23      703.75      9.13 o
   0 -13   1      160.70      167.75      3.54 o
   1 -13   1      769.13      780.58      8.57 o
   2 -13   1       24.75       25.35      1.60 o
   3 -13   1      406.35      431.93      7.44 o
   4 -13   1       73.27       70.91      2.35 o
  -5 -12   1        8.55       10.60      1.08 o
  -4 -12   1       57.22       49.25      2.56 o
  -3 -12   1       71.04       73.54      1.99 o
  -2 -12   1      102.37       89.08      3.08 o
  -1 -12   1       39.22       39.11      1.39 o
   0 -12   1       89.17       83.20      2.38 o
   1 -12   1      224.54      226.92      4.05 o
   2 -12   1       62.85       69.61      2.34 o
   3 -12   1      217.15      218.72      4.19 o
   4 -12   1       45.64       47.37      1.70 o
   5 -12   1       45.29       45.72      3.15 o
  -5 -11   1      578.55      582.10     21.04 o
  -4 -11   1      112.88      120.44      4.72 o
  -3 -11   1      518.73      545.50      6.71 o
  -2 -11   1      185.02      182.54      5.22 o
  -1 -11   1     1940.91     1930.26     11.20 o
   0 -11   1      226.32      213.54      2.71 o
   1 -11   1     2061.32     2027.17     18.33 o
   2 -11   1      561.63      574.91      6.78 o
   3 -11   1      880.20      914.01      9.49 o
   4 -11   1      351.50      347.68      7.71 o
   5 -11   1      532.10      538.30      8.08 o
  -6 -10   1      331.18      308.07      7.17 o
  -5 -10   1        1.95        1.64      0.80 o
  -4 -10   1      213.67      200.14      3.96 o
  -3 -10   1       90.94       80.62      2.34 o
  -2 -10   1      249.67      231.85      3.67 o
  -1 -10   1      149.23      162.61      2.19 o
   0 -10   1       50.54       47.70      1.18 o
   1 -10   1      420.54      451.13      5.70 o
   2 -10   1       22.79       22.05      1.10 o
   3 -10   1       20.98       23.09      1.19 o
   4 -10   1       44.01       43.84      1.93 o
   5 -10   1       48.59       50.67      2.45 o
  -6  -9   1      164.78      178.71      3.30 o
  -5  -9   1      552.03      547.14      9.08 o
  -4  -9   1      303.54      296.54      4.81 o
  -3  -9   1     1532.51     1499.26     20.63 o
  -2  -9   1     1454.47     1373.77     20.10 o
  -1  -9   1     3091.46     2993.27     16.31 o
   0  -9   1      999.40      987.02      7.16 o
   1  -9   1     2681.70     2698.64     17.00 o
   2  -9   1     1549.54     1527.61      8.49 o
   3  -9   1     1273.28     1297.86     11.33 o
   4  -9   1      560.22      606.97      7.34 o
   5  -9   1      509.96      507.19      8.14 o
   6  -9   1      342.00      339.18      8.05 o
  -6  -8   1      353.08      341.13      5.93 o
  -5  -8   1      249.68      226.87      4.12 o
  -4  -8   1      567.54      517.44      5.69 o
  -3  -8   1      804.16      774.97      9.17 o
  -2  -8   1       49.47       50.99      1.98 o
  -1  -8   1      306.63      310.86      6.33 o
   0  -8   1      133.25      143.42      2.85 o
   1  -8   1      252.67      261.69      3.30 o
   2  -8   1       62.60       64.57      1.23 o
   3  -8   1      179.48      174.68      2.93 o
   4  -8   1       54.51       53.51      3.05 o
   5  -8   1       18.18       19.56      2.48 o
   6  -8   1       73.16       69.36      2.70 o
  -6  -7   1      329.13      324.89      5.90 o
  -5  -7   1      433.21      439.18      5.94 o
  -4  -7   1     1144.16     1135.41      8.96 o
  -3  -7   1     1467.35     1447.17     13.87 o
  -2  -7   1     1957.89     1956.31     16.95 o
  -1  -7   1     2537.40     2493.54     28.18 o
   0  -7   1     2356.97     2231.06     35.51 o
   1  -7   1     1708.13     1642.94     36.67 o
   2  -7   1     2887.29     2799.16     18.71 o
   3  -7   1     1511.59     1500.48     10.60 o
   4  -7   1     1478.63     1503.00     12.86 o
   5  -7   1      603.17      622.99     13.29 o
   6  -7   1      551.20      569.09      9.22 o
  -6  -6   1      318.92      293.72      6.04 o
  -5  -6   1      345.76      344.91      5.08 o
  -4  -6   1      406.02      383.99      5.08 o
  -3  -6   1      832.24      823.15     33.00 o
  -2  -6   1      321.31      361.69      4.75 o
  -1  -6   1      283.33      281.71      7.26 o
   0  -6   1      442.57      479.99      5.22 o
   1  -6   1       48.03       60.16      1.67 o
   2  -6   1       61.42       59.03      1.86 o
   3  -6   1      148.82      155.43      3.66 o
   4  -6   1       22.86       25.28      1.81 o
   5  -6   1      102.11      101.82      5.06 o
   6  -6   1      222.20      221.90      7.12 o
  -7  -5   1       83.36       94.58      4.42 o
  -6  -5   1      670.43      679.96      9.61 o
  -5  -5   1      287.24      287.86      5.60 o
  -4  -5   1     2613.54     2614.83     17.48 o
  -3  -5   1     1001.91     1048.90     10.07 o
  -2  -5   1     5729.50     5725.67    189.26 o
  -1  -5   1     2622.75     2661.97     19.84 o
   0  -5   1     5105.16     4704.46     93.04 o
   1  -5   1     3224.25     3219.09     47.06 o
   2  -5   1     6294.34     5982.15     81.24 o
   3  -5   1      785.39      764.81      9.04 o
   4  -5   1     2117.78     2169.64     16.75 o
   5  -5   1      578.64      566.57     12.43 o
   6  -5   1     1298.11     1353.51     21.18 o
  -7  -4   1      349.96      337.91     12.69 o
  -6  -4   1      196.83      185.76      4.46 o
  -5  -4   1      628.39      627.84      8.69 o
  -4  -4   1      397.33      403.52      3.82 o
  -3  -4   1     1323.20     1417.47     34.17 o
  -2  -4   1      581.82      693.47      8.96 o
  -1  -4   1     1720.92     1818.55     56.07 o
   0  -4   1     1743.32     1850.74     14.15 o
   1  -4   1      450.97      426.67      4.10 o
   2  -4   1       61.71       74.78      3.14 o
   3  -4   1      355.54      422.78      5.71 o
   4  -4   1       26.20       29.26      1.49 o
   5  -4   1       46.92       72.58     13.24 o
   6  -4   1      310.97      302.33      8.52 o
  -7  -3   1       64.77       66.47      3.88 o
  -6  -3   1      832.19      792.70     10.19 o
  -5  -3   1      135.61      134.09      2.99 o
  -4  -3   1     3750.20     3786.37     27.81 o
  -3  -3   1     1198.00     1375.62     11.81 o
  -2  -3   1     6008.11     5901.85    215.59 o
  -1  -3   1      730.96      686.16     15.22 o
   0  -3   1     6727.17     5869.11    129.12 o
   1  -3   1     3520.91     3548.29    175.04 o
   2  -3   1     7267.62     6809.45    278.71 o
   3  -3   1      592.57      585.88     25.18 o
   4  -3   1     3086.64     3071.93     21.95 o
   5  -3   1      708.71      709.94     17.32 o
   6  -3   1     1092.95     1094.74     18.58 o
   7  -3   1      109.38      110.81      5.05 o
  -7  -2   1      417.09      408.60     10.01 o
  -6  -2   1      207.11      200.94      3.83 o
  -5  -2   1     1075.88     1059.17      9.81 o
  -4  -2   1      131.57      136.52      2.24 o
  -3  -2   1     1698.82     1778.08     14.56 o
  -2  -2   1       13.05       13.78      0.73 o
  -1  -2   1      101.06      114.22      1.52 o
   0  -2   1     1144.90     1165.12     12.67 o
   1  -2   1      368.06      393.71      4.85 o
   2  -2   1      102.31      104.02      2.20 o
   3  -2   1      397.62      453.68      6.14 o
   4  -2   1      175.95      174.53      2.91 o
   5  -2   1      132.07      133.03      3.92 o
   6  -2   1       92.95       88.59      3.35 o
   7  -2   1       70.50       77.08      4.22 o
  -7  -1   1      108.00      103.51      4.82 o
  -6  -1   1     1833.06     1884.97     72.09 o
  -5  -1   1       21.40       19.86      1.61 o
  -4  -1   1     3908.00     3984.89     22.36 o
  -3  -1   1      142.66      168.40      4.48 o
  -2  -1   1     9604.72     9447.19    160.49 o
  -1  -1   1     3658.43     4153.46     29.95 o
   0  -1   1     4370.27     3637.88    104.17 o
   1  -1   1      408.29      436.51      9.77 o
   2  -1   1     6484.01     6048.00     43.93 o
   3  -1   1      209.93      216.08      3.98 o
   4  -1   1     5917.51     5860.94     32.51 o
   5  -1   1       50.41       51.98      2.47 o
   6  -1   1     1319.52     1325.31     15.20 o
   7  -1   1       53.18       51.77      2.44 o
  -7   0   1      543.95      554.27     11.78 o
  -6   0   1      256.90      239.56      5.53 o
  -5   0   1      169.12      179.18      4.38 o
  -4   0   1        2.59        6.92      0.84 o
  -3   0   1     1543.33     1554.46     44.73 o
  -2   0   1      329.34      335.29     12.94 o
  -1   0   1      235.47      279.49      2.77 o
   0   0   1     2784.31     2553.99     69.78 o
   1   0   1       89.86       69.43      3.52 o
   2   0   1      117.00      105.93      3.59 o
   3   0   1      104.92      132.23      3.18 o
   4   0   1      128.27      130.13      2.90 o
   5   0   1       23.33       25.68      1.88 o
   6   0   1      242.80      255.70      5.67 o
   7   0   1       33.10       33.54      2.86 o
  -7   1   1      111.51      104.67      4.66 o
  -6   1   1     1890.79     1847.73     18.98 o
  -5   1   1       26.83       28.26      1.81 o
  -4   1   1     3848.14     3943.45     32.97 o
  -3   1   1      124.38      129.70      3.81 o
  -2   1   1     9257.89     8210.93    578.03 o
  -1   1   1     3727.98     4141.77     41.66 o
   0   1   1     4318.35     3625.89     55.35 o
   1   1   1      433.74      434.90      3.66 o
   2   1   1     6674.31     6078.59    110.13 o
   3   1   1      187.60      208.32      4.31 o
   4   1   1     5940.68     5823.92     32.66 o
   5   1   1       42.84       43.72      2.23 o
   6   1   1     1303.90     1327.03     15.60 o
   7   1   1       54.01       55.08      3.64 o
  -6   2   1      221.30      217.75      5.06 o
  -5   2   1      989.39      954.77     12.67 o
  -4   2   1      116.41      122.24      2.60 o
  -3   2   1     1606.31     1641.33     23.16 o
  -2   2   1       19.39       18.94      0.94 o
  -1   2   1      135.10      138.66      8.79 o
   0   2   1     1153.34     1126.06     14.24 o
   1   2   1      325.81      328.85      8.90 o
   2   2   1       99.83      100.82      3.69 o
   3   2   1      381.16      443.13      7.08 o
   4   2   1      201.15      205.14      3.35 o
   5   2   1      129.36      126.20      3.70 o
   6   2   1       96.46       99.41      5.62 o
   7   2   1       63.02       64.28      3.89 o
  -6   3   1      844.22      809.34     15.37 o
  -5   3   1      133.65      135.19      5.48 o
  -4   3   1     3714.82     3822.35     53.73 o
  -2   3   1     5747.75     5639.30    159.42 o
  -1   3   1      673.94      696.35     29.66 o
   0   3   1     7101.96     6044.43    262.24 o
   1   3   1     3417.34     3074.76     42.89 o
   2   3   1     6946.52     6977.60     52.30 o
   3   3   1      555.38      565.26      8.80 o
   4   3   1     3173.21     3320.55    239.33 o
   5   3   1      705.82      691.58     14.70 o
   6   3   1     1048.71     1056.55     19.84 o
   7   3   1      113.85      110.42      5.02 o
  -6   4   1      200.66      195.39      6.79 o
  -5   4   1      641.13      640.84     11.90 o
  -4   4   1      413.93      432.97      6.92 o
  -2   4   1      521.17      594.47     13.46 o
  -1   4   1     1798.34     1952.25     82.99 o
   0   4   1     1735.09     1787.44     50.59 o
   1   4   1      454.96      407.09      5.36 o
   2   4   1       67.18       67.14      3.38 o
   3   4   1      373.41      463.72     35.03 o
   4   4   1       31.57       31.61      4.77 o
   5   4   1       58.81       63.34      4.25 o
   6   4   1      308.71      315.83      9.80 o
  -6   5   1      643.10      637.97     12.88 o
  -5   5   1      272.30      264.29      6.05 o
  -4   5   1     2590.43     2676.81     19.93 o
  -3   5   1     1060.07     1096.75     11.59 o
  -2   5   1     5633.07     5901.74     43.05 o
  -1   5   1     2644.99     2801.96    166.47 o
   0   5   1     5202.71     4887.88     36.52 o
   1   5   1     3426.14     3293.37     39.77 o
   2   5   1     6237.43     5699.14     43.43 o
   3   5   1      800.85      777.33     10.19 o
   4   5   1     2047.04     2026.38     28.08 o
   5   5   1      612.56      571.59     13.20 o
   6   5   1     1227.32     1236.47     21.47 o
  -6   6   1      326.23      312.85      8.17 o
  -5   6   1      332.90      337.07     11.45 o
  -4   6   1      412.48      402.52      7.91 o
  -3   6   1      790.53      804.07      7.60 o
  -2   6   1      312.19      366.04      7.60 o
  -1   6   1      254.02      262.11     15.71 o
   0   6   1      480.26      627.18     53.94 o
   1   6   1       35.78       48.10      6.09 o
   2   6   1       67.82       65.47      2.30 o
   3   6   1      145.67      143.67      3.26 o
   4   6   1       34.08       34.91      2.93 o
   5   6   1       83.42       85.07      5.08 o
   6   6   1      237.10      241.65      8.13 o
  -6   7   1      312.13      308.45      7.73 o
  -5   7   1      412.04      411.78      9.46 o
  -4   7   1     1151.89     1138.74     21.00 o
  -3   7   1     1451.45     1419.70     17.32 o
  -2   7   1     1969.64     1987.21     26.52 o
  -1   7   1     2609.44     2712.44     90.03 o
   0   7   1     2530.19     2394.18     92.82 o
   1   7   1     1831.47     1683.89     95.00 o
   2   7   1     2860.24     2758.27     24.30 o
   3   7   1     1440.79     1416.72     24.83 o
   4   7   1     1495.08     1478.17     16.04 o
   5   7   1      627.08      639.55     27.70 o
   6   7   1      531.41      539.95     12.07 o
  -4   8   1      581.71      530.69     10.67 o
  -3   8   1      789.34      810.40     12.91 o
  -2   8   1       49.86       42.61      1.28 o
  -1   8   1      312.15      318.10      4.95 o
   0   8   1      155.53      146.22      4.51 o
   1   8   1      231.60      232.17      3.62 o
   2   8   1       66.15       69.27      2.12 o
   3   8   1      187.01      184.47      3.83 o
   4   8   1       52.05       47.06      2.84 o
   5   8   1       16.52       20.32      2.02 o
   6   8   1       79.13       78.76      4.02 o
  -4   9   1      304.01      287.34      5.93 o
  -3   9   1     1556.20     1508.55     12.96 o
  -2   9   1     1405.28     1343.47     11.40 o
  -1   9   1     3046.05     2932.07     32.60 o
   0   9   1     1098.28     1065.52      9.34 o
   1   9   1     2768.12     2651.31     37.75 o
   2   9   1     1492.45     1446.48     53.95 o
   3   9   1     1283.27     1337.41     16.63 o
   4   9   1      523.04      552.25     12.86 o
   5   9   1      506.16      512.14     12.06 o
  -4  10   1      269.19      261.84      5.76 o
  -3  10   1       86.56       76.16      2.48 o
  -2  10   1      260.59      246.78      6.58 o
  -1  10   1      167.02      171.94      3.33 o
   0  10   1       53.56       51.47      1.21 o
   1  10   1      406.18      406.03      5.18 o
   2  10   1       22.61       21.65      1.96 o
   3  10   1       16.57       21.54      2.61 o
   4  10   1       53.00       53.00      4.00 o
   5  10   1       45.87       53.09      3.71 o
  -4  11   1      109.55      115.50      4.82 o
  -3  11   1      535.04      547.97      8.71 o
  -2  11   1      172.14      163.44      4.37 o
  -1  11   1     2072.96     1979.97     19.56 o
   0  11   1      257.18      238.62      3.55 o
   1  11   1     2155.49     2092.49     24.76 o
   2  11   1      595.14      607.61     10.28 o
   3  11   1      918.30      988.53     14.57 o
   4  11   1      333.97      330.16      9.91 o
   5  11   1      514.04      520.84     11.64 o
  -4  12   1       51.50       49.71      3.23 o
  -3  12   1       66.40       64.05      2.95 o
  -2  12   1      128.48      117.64      3.94 o
  -1  12   1       38.73       37.75      2.19 o
   0  12   1       88.20       81.34      2.61 o
   1  12   1      238.96      239.15      9.46 o
   2  12   1       61.61       67.68      3.62 o
   3  12   1      213.46      225.27      7.10 o
   4  12   1       53.99       60.63      4.20 o
  -4  13   1       18.87       17.27      2.04 o
  -3  13   1      613.38      600.41     12.82 o
  -2  13   1       11.71        9.15      1.18 o
  -1  13   1      732.11      730.08     16.96 o
   0  13   1      145.20      150.81      3.75 o
   1  13   1      706.41      731.62     32.80 o
   2  13   1       18.92       22.16      2.44 o
   3  13   1      413.38      459.39      9.75 o
   4  13   1       77.00       78.70      4.60 o
  -4  14   1       79.38       70.04      2.86 o
  -3  14   1        4.11        5.10      1.37 o
  -2  14   1       26.37       24.10      2.10 o
  -1  14   1      106.37       99.25      3.43 o
   0  14   1       57.25       56.46      2.45 o
   1  14   1       17.14       17.26      2.21 o
   2  14   1       33.13       26.68      2.67 o
   3  14   1       57.98       66.60      3.74 o
   4  14   1        0.66        1.39      1.31 o
  -3  15   1      338.69      387.63     19.17 o
  -2  15   1       17.44       17.67      2.61 o
  -1  15   1      513.98      523.57      9.26 o
   0  15   1       50.91       45.60      3.00 o
   1  15   1      937.44      979.72     32.90 o
   2  15   1       59.98       63.17      4.72 o
   3  15   1      533.53      613.76     10.95 o
  -2  16   1       25.03       31.84      3.08 o
  -1  16   1        6.49        8.44      1.73 o
   0  16   1       35.32       40.18      4.44 o
   1  16   1       15.41       18.77      2.29 o
   2  16   1       23.79       27.41      2.46 o
  -1  17   1      282.05      330.68      9.95 o
   0  17   1        9.46        9.30      2.60 o
  -2 -16   2       50.05       48.78      2.97 o
  -1 -16   2      320.20      345.72      5.91 o
   0 -16   2       37.04       35.01      1.46 o
   1 -16   2      446.06      432.53      5.97 o
  -3 -15   2        8.81       10.74      0.85 o
  -2 -15   2      166.63      162.81      4.17 o
  -1 -15   2        3.73        6.27      1.11 o
   0 -15   2      252.52      252.48      7.99 o
   1 -15   2       43.62       49.82      2.17 o
   2 -15   2       52.65       61.15      1.92 o
  -4 -14   2       61.19       53.03      1.94 o
  -3 -14   2      377.63      382.78      4.69 o
  -2 -14   2      148.49      151.31      4.49 o
  -1 -14   2      681.62      711.63      9.77 o
   0 -14   2       20.46       24.74      1.63 o
   1 -14   2      715.59      703.48      8.85 o
   2 -14   2       54.19       54.88      2.25 o
   3 -14   2      653.84      624.50      7.57 o
  -4 -13   2      317.23      293.99      5.95 o
  -3 -13   2      135.59      148.04      4.23 o
  -2 -13   2      864.53      856.42     14.88 o
  -1 -13   2       48.21       46.31      1.69 o
   0 -13   2       41.06       44.45      2.02 o
   1 -13   2       77.69       74.93      2.63 o
   2 -13   2       22.49       27.34      1.73 o
   3 -13   2       79.10       84.57      2.72 o
   4 -13   2       16.62       17.55      1.23 o
  -5 -12   2      227.96      232.14      4.90 o
  -4 -12   2      118.10      102.98      3.62 o
  -3 -12   2      493.92      508.76      8.34 o
  -2 -12   2      765.45      754.41      8.53 o
  -1 -12   2     1962.17     1975.90     17.86 o
   0 -12   2       69.99       66.67      2.32 o
   1 -12   2      833.12      814.70     11.14 o
   2 -12   2      123.07      119.76      3.93 o
   3 -12   2     1198.76     1243.03     19.02 o
   4 -12   2       34.41       36.91      2.14 o
  -5 -11   2      120.31      113.74      4.74 o
  -4 -11   2      653.93      605.79      7.42 o
  -3 -11   2      170.01      168.73      4.51 o
  -2 -11   2     1082.95     1055.59      9.94 o
  -1 -11   2        5.05        2.89      0.66 o
   0 -11   2      193.11      188.19      3.75 o
   1 -11   2      113.84      106.56      3.31 o
   2 -11   2      147.85      150.20      3.00 o
   3 -11   2        5.40        6.16      1.30 o
   4 -11   2       15.04       15.23      1.63 o
   5 -11   2       92.20       94.47      4.52 o
  -6 -10   2      164.25      164.29      4.87 o
  -5 -10   2      286.45      289.63      5.65 o
  -4 -10   2      533.67      517.33      6.72 o
  -3 -10   2      581.65      599.02      7.02 o
  -2 -10   2      598.02      582.61      6.61 o
  -1 -10   2     1807.40     1796.24      9.88 o
   0 -10   2      494.34      500.50      5.11 o
   1 -10   2     1965.74     1923.70     11.92 o
   2 -10   2      770.00      796.24      7.29 o
   3 -10   2     1836.92     1844.87     13.42 o
   4 -10   2       72.97       90.11      2.69 o
   5 -10   2      537.40      531.92     26.98 o
  -6  -9   2      137.18      142.89      3.52 o
  -5  -9   2      484.88      454.25      7.36 o
  -4  -9   2      514.19      482.00      6.38 o
  -3  -9   2      228.16      219.65      4.08 o
  -2  -9   2      957.58      876.47      7.51 o
  -1  -9   2      310.63      319.30      3.27 o
   0  -9   2      273.89      290.26      3.39 o
   1  -9   2      264.14      263.81      3.06 o
   2  -9   2       37.51       35.73      1.26 o
   3  -9   2       93.08       85.14      2.81 o
   4  -9   2       47.77       54.71      6.51 o
   5  -9   2      111.02      108.44      5.01 o
  -6  -8   2      220.13      218.07      4.49 o
  -5  -8   2      302.62      325.09      4.99 o
  -4  -8   2      523.75      514.50      5.54 o
  -3  -8   2     1601.82     1616.34     11.04 o
  -2  -8   2     1152.02     1145.54      7.38 o
  -1  -8   2     1733.54     1719.79     11.40 o
   0  -8   2     1775.20     1766.66     12.13 o
   1  -8   2     2101.78     2113.34     13.13 o
   2  -8   2     1176.04     1205.11     12.47 o
   3  -8   2     2611.18     2645.42     18.28 o
   4  -8   2      606.50      642.66     13.70 o
   5  -8   2      677.64      662.67     13.93 o
   6  -8   2      353.91      330.60      8.03 o
  -6  -7   2      261.74      255.88      5.06 o
  -5  -7   2      535.86      537.16      9.23 o
  -4  -7   2     1093.70     1062.70     11.11 o
  -3  -7   2      803.87      812.78      7.78 o
  -2  -7   2     1111.24     1122.82      7.81 o
  -1  -7   2      673.38      688.21     11.01 o
   0  -7   2     1811.70     2016.66     24.31 o
   1  -7   2      636.92      670.80     21.48 o
   2  -7   2      125.69      132.14      1.96 o
   3  -7   2      238.43      264.57      4.55 o
   4  -7   2      176.81      176.44      4.66 o
   5  -7   2       30.25       28.31      3.03 o
   6  -7   2       61.31       55.46      3.44 o
  -6  -6   2      253.01      256.37      5.52 o
  -5  -6   2      271.31      272.62      4.46 o
  -4  -6   2      956.65      928.82      8.87 o
  -3  -6   2     1089.93     1117.66     10.44 o
  -2  -6   2     3486.42     3474.68     38.49 o
  -1  -6   2     1435.38     1411.06     18.02 o
   0  -6   2     6801.64     6772.47     69.89 o
   1  -6   2     4576.58     4530.80     47.79 o
   2  -6   2     2882.91     2833.79     23.08 o
   3  -6   2     1512.86     1508.11     24.69 o
   4  -6   2     2017.83     2032.25     45.39 o
   5  -6   2      387.07      413.28     10.94 o
   6  -6   2      540.86      529.42     11.65 o
  -7  -5   2      353.44      373.16      9.01 o
  -6  -5   2      134.38      141.51      6.08 o
  -5  -5   2     1059.96     1063.54     10.00 o
  -4  -5   2      434.98      432.38      4.66 o
  -3  -5   2     1201.77     1213.19     11.57 o
  -2  -5   2      431.72      399.70      7.36 o
  -1  -5   2     4101.79     4138.87     44.18 o
   0  -5   2      609.45      698.54     10.00 o
   1  -5   2      510.54      487.26      7.56 o
   2  -5   2       45.14       46.52      3.71 o
   3  -5   2      102.63      101.99      2.16 o
   4  -5   2       37.97       40.86      2.17 o
   5  -5   2      198.86      192.58      7.33 o
   6  -5   2       68.55       57.02      3.83 o
  -7  -4   2      188.14      175.94      6.15 o
  -6  -4   2      335.61      342.76      8.72 o
  -5  -4   2      292.60      306.76      9.94 o
  -4  -4   2     1421.96     1452.26     12.36 o
  -3  -4   2      943.97     1006.77     13.90 o
  -2  -4   2     2843.39     2770.92     43.06 o
  -1  -4   2     2503.16     2734.52    137.34 o
   0  -4   2    14516.80    12795.16    126.77 o
   1  -4   2     1275.10     1258.64     14.85 o
   2  -4   2     6279.17     6174.94    378.29 o
   3  -4   2     1207.28     1264.70     12.76 o
   4  -4   2     3069.09     3126.42     28.09 o
   5  -4   2      494.14      520.26     12.50 o
   6  -4   2      886.02      903.96     16.72 o
  -7  -3   2      548.24      540.80     11.67 o
  -6  -3   2      118.61      127.16      5.79 o
  -5  -3   2     1940.16     1960.59     25.18 o
  -4  -3   2      385.96      401.25      4.72 o
  -3  -3   2     2494.05     2637.92     56.83 o
  -2  -3   2     1063.15     1107.18      7.64 o
  -1  -3   2     2952.60     3110.01     68.99 o
   0  -3   2      784.63      849.58      7.21 o
   1  -3   2     1855.92     1927.48     67.27 o
   2  -3   2      489.62      579.91     41.99 o
   3  -3   2      603.94      582.49     18.07 o
   4  -3   2      272.10      267.96      4.09 o
   5  -3   2      120.66      124.76      4.07 o
   6  -3   2       32.00       28.20      3.00 o
  -7  -2   2       87.48       87.14      4.42 o
  -6  -2   2      293.11      307.97      9.15 o
  -5  -2   2      135.58      141.97      6.96 o
  -4  -2   2     1510.12     1498.84      9.89 o
  -3  -2   2      990.66     1147.10     14.15 o
  -2  -2   2     6799.42     6824.30     74.26 o
  -1  -2   2     1596.53     1731.41    176.75 o
   0  -2   2    11938.51     9810.58    519.95 o
   1  -2   2      825.40      898.26      8.84 o
   2  -2   2     6613.41     5913.13    232.60 o
   3  -2   2      273.64      305.91      6.81 o
   4  -2   2     2687.05     2713.18     17.98 o
   5  -2   2       75.40       75.50      4.04 o
   6  -2   2     1067.41     1089.44     19.44 o
  -7  -1   2      831.50      808.84     14.97 o
  -6  -1   2      133.41      136.01      5.91 o
  -5  -1   2     2244.76     2235.82     43.87 o
  -4  -1   2       70.40       77.84      2.10 o
  -3  -1   2     2886.13     3030.63     23.28 o
  -2  -1   2     1043.10     1155.67      9.66 o
  -1  -1   2     5316.18     5293.96     86.98 o
   0  -1   2      755.35      774.16     29.38 o
   1  -1   2     2275.98     2205.28     26.48 o
   2  -1   2      445.43      518.96     27.01 o
   3  -1   2      129.24      110.60      3.31 o
   4  -1   2      183.50      188.88      3.90 o
   5  -1   2       55.62       61.27      2.91 o
   6  -1   2       41.30       44.68      3.29 o
  -7   0   2       21.41       26.35      2.56 o
  -6   0   2      407.66      426.81     10.72 o
  -5   0   2      183.09      179.61      4.44 o
  -4   0   2     2115.20     2292.33     16.29 o
  -3   0   2      843.10      962.37      9.12 o
  -2   0   2     7333.94     7650.36    190.31 o
  -1   0   2       98.30      110.64     21.26 o
   1   0   2     1104.98     1040.39     26.66 o
   2   0   2    11311.30     9557.95     69.52 o
   3   0   2      780.37      836.81     10.72 o
   4   0   2     4506.36     4453.10     30.19 o
   5   0   2        1.77        4.18      1.16 o
   6   0   2     1198.97     1252.38     33.83 o
  -7   1   2      851.69      829.37     14.84 o
  -6   1   2      120.68      117.95      3.78 o
  -5   1   2     2215.05     2240.15     20.98 o
  -4   1   2       61.32       70.14      1.96 o
  -3   1   2     2880.35     3040.67     23.82 o
  -2   1   2     1077.51     1183.36     10.23 o
  -1   1   2     5222.60     5395.17     55.16 o
   0   1   2      755.65      809.03     37.93 o
   1   1   2     2235.79     2113.77     28.05 o
   2   1   2      426.06      491.98      5.87 o
   3   1   2      123.71      105.96      4.14 o
   4   1   2      167.52      171.18      3.98 o
   5   1   2       59.00       65.89      2.42 o
   6   1   2       32.10       33.75      2.33 o
  -6   2   2      304.26      308.00      7.64 o
  -5   2   2      142.28      136.83      3.25 o
  -4   2   2     1477.65     1437.22     12.98 o
  -3   2   2      966.72     1055.79     20.12 o
  -2   2   2     7116.41     7208.01     90.64 o
  -1   2   2     1515.18     1662.87     19.34 o
   0   2   2    12080.89     9439.40     93.96 o
   1   2   2      785.00      836.91     15.04 o
   2   2   2     6486.36     5902.30     51.24 o
   3   2   2      323.49      369.14      7.95 o
   4   2   2     2738.93     2749.19     21.82 o
   5   2   2       74.97       77.03      3.31 o
   6   2   2     1070.74     1126.30     14.00 o
  -6   3   2      116.97      124.88      5.36 o
  -5   3   2     1952.55     1942.36     20.98 o
  -4   3   2      387.14      405.79      5.59 o
  -3   3   2     2737.91     2769.65     88.98 o
  -2   3   2     1119.86     1171.65     34.93 o
  -1   3   2     2867.33     3106.68     39.10 o
   0   3   2      835.13      783.66     20.95 o
   1   3   2     1822.40     1841.85     32.60 o
   2   3   2      461.38      558.54      6.89 o
   3   3   2      606.01      628.58      7.53 o
   4   3   2      276.89      291.70      5.07 o
   5   3   2      123.71      130.27      4.26 o
   6   3   2       24.48       28.56      3.47 o
  -6   4   2      341.94      351.28      9.05 o
  -5   4   2      309.36      309.94      6.39 o
  -4   4   2     1408.07     1489.67     14.48 o
  -3   4   2      954.01     1031.55     11.63 o
  -2   4   2     2893.83     2905.28     35.15 o
  -1   4   2     2424.60     2645.60     87.91 o
   0   4   2    13966.74    11495.07     83.59 o
   1   4   2     1199.03     1108.82     11.28 o
   2   4   2     6140.25     5983.93     63.79 o
   3   4   2     1205.49     1255.11     12.61 o
   4   4   2     3042.51     3177.68    105.51 o
   5   4   2      481.46      494.64      8.60 o
   6   4   2      900.43      907.24     12.71 o
  -6   5   2      130.56      139.22      5.31 o
  -5   5   2     1076.24     1104.42     37.26 o
  -4   5   2      400.84      414.17      6.15 o
  -3   5   2     1198.91     1193.22      9.91 o
  -2   5   2      410.39      394.88      9.43 o
  -1   5   2     4060.36     4436.49    334.84 o
   0   5   2      543.27      587.63     15.23 o
   1   5   2      506.31      505.13     68.63 o
   2   5   2       36.16       35.67      1.94 o
   3   5   2      100.38       88.07      3.14 o
   4   5   2       29.45       38.63      2.76 o
   5   5   2      219.46      221.26      8.60 o
   6   5   2       59.48       59.33      2.97 o
  -6   6   2      259.24      277.08      7.31 o
  -5   6   2      289.02      290.69     10.47 o
  -4   6   2      988.62     1033.90     61.66 o
  -3   6   2     1064.69     1046.88      8.49 o
  -2   6   2     3397.43     3620.76     98.15 o
  -1   6   2     1417.69     1465.09     48.42 o
   0   6   2     6867.08     7277.56     82.95 o
   1   6   2     4527.44     4421.66     50.98 o
   2   6   2     2982.28     3043.91     51.77 o
   3   6   2     1523.86     1431.23     51.52 o
   4   6   2     2027.62     2169.48    169.21 o
   5   6   2      399.52      410.87      8.30 o
   6   6   2      547.45      546.46      8.98 o
  -5   7   2      536.61      528.89     14.55 o
  -4   7   2     1100.23     1048.01     19.86 o
  -3   7   2      826.73      857.46     15.76 o
  -2   7   2     1133.49     1126.18      7.77 o
  -1   7   2      725.30      746.67     21.02 o
   0   7   2     1788.83     2284.78     50.53 o
   1   7   2      655.54      692.70      9.02 o
   2   7   2      113.04      118.34      2.27 o
   3   7   2      230.36      244.88      5.66 o
   4   7   2      165.04      176.13      4.64 o
   5   7   2       40.95       43.81      2.74 o
   6   7   2       58.88       59.34      2.73 o
  -5   8   2      301.90      302.49     10.92 o
  -4   8   2      529.07      522.48     11.06 o
  -3   8   2     1644.44     1608.07     13.19 o
  -2   8   2     1196.32     1216.34     19.87 o
  -1   8   2     1701.28     1592.06     18.64 o
   0   8   2     1677.95     1748.55     16.01 o
   1   8   2     2078.53     2118.92     36.34 o
   2   8   2     1137.52     1144.70     17.77 o
   3   8   2     2583.46     2583.73     22.22 o
   4   8   2      681.26      681.28     10.83 o
   5   8   2      670.66      643.57     10.36 o
  -5   9   2      467.89      430.27     12.93 o
  -4   9   2      523.54      500.11      9.05 o
  -3   9   2      252.76      250.17      4.35 o
  -2   9   2      940.73      864.90      7.82 o
  -1   9   2      307.14      306.53      5.62 o
   0   9   2      268.31      287.21      3.99 o
   1   9   2      239.27      234.94      5.06 o
   2   9   2       35.90       34.71      1.91 o
   3   9   2      118.62      112.48      3.58 o
   4   9   2       45.98       52.43      2.55 o
   5   9   2      103.73      100.17      3.70 o
  -4  10   2      523.55      512.94      9.19 o
  -3  10   2      611.81      619.33      9.38 o
  -2  10   2      581.04      569.34      6.91 o
  -1  10   2     1791.21     1702.67     26.32 o
   0  10   2      486.38      488.13      6.83 o
   1  10   2     1982.97     1929.26     13.86 o
   2  10   2      756.06      789.67     10.76 o
   3  10   2     1847.46     1845.08     27.88 o
   4  10   2       72.19       87.48      4.21 o
   5  10   2      553.44      540.24     12.58 o
  -4  11   2      642.33      609.12     10.27 o
  -3  11   2      174.29      174.11      3.83 o
  -2  11   2     1036.44      984.55     12.55 o
  -1  11   2        1.06        1.70      0.67 o
   0  11   2      212.54      212.74      3.36 o
   1  11   2      110.80      102.34      3.04 o
   2  11   2      144.20      154.06     17.24 o
   3  11   2        9.62        9.94      2.52 o
   4  11   2       15.40       18.08      2.19 o
   5  11   2       94.67       93.07      4.71 o
  -5  12   2      230.96      251.55      8.33 o
  -4  12   2      130.23      131.85      6.55 o
  -3  12   2      506.34      517.69      8.45 o
  -2  12   2      770.89      750.63     11.53 o
  -1  12   2     1879.78     1848.85     22.73 o
   0  12   2       70.10       67.81      2.14 o
   1  12   2      846.84      853.88     11.73 o
   2  12   2      135.75      127.89     10.79 o
   3  12   2     1193.81     1181.93     28.78 o
   4  12   2       33.83       38.35      4.20 o
  -4  13   2      329.35      312.75     10.13 o
  -3  13   2      140.22      149.85      4.34 o
  -2  13   2      851.34      818.88     11.51 o
  -1  13   2       37.83       36.98      1.86 o
   0  13   2       34.57       39.51      2.07 o
   1  13   2       66.69       64.79      2.69 o
   2  13   2       24.10       31.36      2.92 o
   3  13   2       61.92       60.68      4.04 o
   4  13   2       18.76       20.92      2.63 o
  -4  14   2       63.37       59.98      4.52 o
  -3  14   2      386.13      398.91      7.42 o
  -2  14   2      151.18      152.17      4.03 o
  -1  14   2      706.47      729.26     17.80 o
   0  14   2       25.76       27.77      1.94 o
   1  14   2      707.23      698.84     38.41 o
   2  14   2       59.19       53.37      3.53 o
   3  14   2      639.95      614.47     28.06 o
  -3  15   2        8.11       10.81      2.53 o
  -2  15   2      158.29      160.87      7.83 o
  -1  15   2        3.17        3.33      1.30 o
   0  15   2      248.74      264.71     13.18 o
   1  15   2       48.89       53.50      3.34 o
   2  15   2       53.34       66.90      5.04 o
  -2  16   2       48.42       47.32      3.42 o
  -1  16   2      309.41      327.24     10.05 o
   0  16   2       32.85       29.43      2.44 o
   1  16   2      435.08      449.42     27.05 o
  -1 -16   3       48.21       50.18      3.16 o
   0 -16   3      189.38      184.00      6.47 o
  -3 -15   3      117.59      122.11      4.85 o
  -2 -15   3       19.23       18.47      2.04 o
  -1 -15   3      480.93      485.60      8.05 o
   0 -15   3       13.13       13.50      1.32 o
   1 -15   3      386.56      408.61      6.40 o
   2 -15   3        6.77        5.33      1.11 o
  -3 -14   3        5.62        3.89      0.93 o
  -2 -14   3      399.49      385.94     25.59 o
  -1 -14   3       25.79       31.04      1.81 o
   0 -14   3      245.20      225.94      6.49 o
   1 -14   3      109.28      107.04      3.27 o
   2 -14   3      186.84      178.10      4.05 o
   3 -14   3       95.23       99.72      4.90 o
  -4 -13   3        3.50        4.85      1.55 o
  -3 -13   3      217.42      234.36      5.35 o
  -2 -13   3       33.08       39.86      1.82 o
  -1 -13   3      748.90      761.60      9.20 o
   0 -13   3       42.15       48.35      2.28 o
   1 -13   3      820.19      838.11      9.92 o
   2 -13   3       24.95       26.15      1.73 o
   3 -13   3      497.82      513.67      8.38 o
  -5 -12   3       35.40       35.18      2.83 o
  -4 -12   3      516.08      488.21     11.72 o
  -3 -12   3       57.64       54.10      2.89 o
  -2 -12   3      663.31      633.73      7.61 o
  -1 -12   3      276.20      280.56      6.07 o
   0 -12   3      431.20      402.69      8.98 o
   1 -12   3      334.07      335.82      5.20 o
   2 -12   3      384.27      392.71      7.69 o
   3 -12   3      238.86      254.15      5.85 o
  -5 -11   3      102.42      110.54      3.60 o
  -4 -11   3       43.63       39.58      3.31 o
  -3 -11   3      584.63      584.21      7.37 o
  -2 -11   3        8.53       12.55      1.03 o
  -1 -11   3     1033.78     1049.35     12.76 o
   0 -11   3      132.80      141.13      3.51 o
   1 -11   3      777.89      823.47     16.88 o
   2 -11   3      105.90      103.06      2.69 o
   3 -11   3      977.56     1027.92     16.60 o
  -5 -10   3       65.12       61.79      2.82 o
  -4 -10   3      600.69      572.71      9.30 o
  -3 -10   3      125.34      116.32      3.09 o
  -2 -10   3      535.65      532.70      6.67 o
  -1 -10   3      612.85      631.61      7.68 o
   0 -10   3      868.06      833.86     12.43 o
   1 -10   3      455.75      472.48      6.44 o
   2 -10   3      200.86      209.04      3.71 o
   3 -10   3      193.28      202.76      4.27 o
   5 -10   3      165.11      160.48      6.68 o
  -5  -9   3      242.37      254.78      5.84 o
  -4  -9   3      147.82      145.39      3.44 o
  -3  -9   3     1092.05     1052.38     13.02 o
  -2  -9   3       33.92       34.55      1.38 o
  -1  -9   3     1195.38     1201.91     18.58 o
   0  -9   3      307.49      315.83      5.67 o
   1  -9   3     2585.37     2635.46     26.08 o
   2  -9   3      649.14      633.20      6.97 o
   3  -9   3      696.44      696.45      8.86 o
   4  -9   3      290.55      283.44      8.26 o
   5  -9   3      569.06      520.96     40.30 o
  -6  -8   3      512.60      485.23      7.54 o
  -5  -8   3      395.24      388.91      6.61 o
  -4  -8   3      966.82      957.49      9.76 o
  -3  -8   3      949.60      908.77      9.01 o
  -2  -8   3      261.08      270.61      6.20 o
  -1  -8   3     1449.52     1473.14     18.94 o
   0  -8   3      567.79      551.85      5.94 o
   1  -8   3      744.82      749.90      6.82 o
   2  -8   3       51.32       49.53      1.63 o
   3  -8   3      855.20      875.39      9.20 o
   4  -8   3      356.82      360.15      7.74 o
   5  -8   3      204.82      183.28     16.18 o
  -6  -7   3      144.90      141.12      3.59 o
  -5  -7   3      151.17      144.28      2.96 o
  -4  -7   3      257.46      275.75      3.92 o
  -3  -7   3      623.20      643.05      6.00 o
  -2  -7   3      980.14     1036.89     11.26 o
  -1  -7   3      798.41      762.51     12.85 o
   0  -7   3      954.36      915.53      7.16 o
   1  -7   3     1328.11     1323.25     17.39 o
   2  -7   3      597.26      552.46      5.83 o
   3  -7   3      204.48      213.43      3.98 o
   4  -7   3      748.13      791.11     11.31 o
   5  -7   3      540.57      514.78     19.92 o
  -6  -6   3      301.93      296.54      5.42 o
  -5  -6   3      561.52      587.39      7.02 o
  -4  -6   3      442.78      441.04      5.62 o
  -3  -6   3     1683.69     1653.39     10.01 o
  -2  -6   3      383.82      371.31      4.88 o
  -1  -6   3      558.81      527.34     10.06 o
   0  -6   3      835.75      864.60     13.44 o
   1  -6   3      960.39     1009.39      7.54 o
   2  -6   3      191.00      190.47      4.03 o
   3  -6   3      957.30     1007.14     13.99 o
   4  -6   3      218.96      224.96      5.50 o
   5  -6   3      211.54      205.79      7.91 o
   6  -6   3       40.39       41.53      2.86 o
  -7  -5   3       60.05       59.76      3.45 o
  -6  -5   3      334.01      338.67      6.10 o
  -5  -5   3      218.34      222.10      3.97 o
  -4  -5   3      826.12      849.59     11.16 o
  -3  -5   3      706.33      756.18      7.16 o
  -2  -5   3     1408.73     1484.01     20.60 o
  -1  -5   3     1402.46     1513.88     20.48 o
   0  -5   3      969.70      920.21     13.55 o
   1  -5   3     1287.11     1336.87     11.89 o
   2  -5   3     2790.61     2865.00     26.91 o
   3  -5   3      571.15      569.12      6.91 o
   4  -5   3     1520.74     1556.05     17.20 o
   5  -5   3      402.86      373.88      7.84 o
   6  -5   3      524.62      513.96     11.07 o
  -7  -4   3      727.30      711.84     13.48 o
  -6  -4   3       92.56       92.99      5.00 o
  -5  -4   3     1580.54     1628.03     52.69 o
  -4  -4   3      721.70      711.59      6.32 o
  -3  -4   3     2811.98     2849.12     16.73 o
  -2  -4   3      119.41      130.39      4.77 o
  -1  -4   3     2818.49     2725.73     21.63 o
   0  -4   3      129.58      132.75      4.09 o
   1  -4   3     1776.64     1814.98     15.19 o
   2  -4   3      145.65      153.27      2.83 o
   3  -4   3      502.21      536.94      6.06 o
   4  -4   3      118.38      121.75      3.89 o
   5  -4   3      274.94      263.57      6.41 o
   6  -4   3      144.94      136.48      5.57 o
  -7  -3   3       66.88       71.72      4.01 o
  -6  -3   3      281.04      265.83      8.61 o
  -5  -3   3       60.49       59.43      4.00 o
  -4  -3   3     1798.10     1744.25     15.63 o
  -3  -3   3      315.34      301.47      5.18 o
  -2  -3   3     3644.18     3677.22    191.15 o
  -1  -3   3      325.09      339.88     17.80 o
   0  -3   3     2733.85     2590.66     20.44 o
   1  -3   3     1327.43     1385.31     12.15 o
   2  -3   3     3201.11     3223.73     46.34 o
   3  -3   3      354.43      340.11      5.17 o
   4  -3   3     2110.65     2107.29     30.75 o
   5  -3   3      187.76      194.21      7.74 o
   6  -3   3      884.94      836.94     28.81 o
  -7  -2   3      806.50      812.35     14.96 o
  -6  -2   3      181.49      166.75      6.76 o
  -5  -2   3     1974.03     1958.56     28.07 o
  -4  -2   3       42.93       49.92      3.03 o
  -3  -2   3     5395.99     5487.78     78.70 o
  -2  -2   3      118.27      126.17      2.47 o
  -1  -2   3     4340.17     3965.23     44.47 o
   0  -2   3      807.59      848.23      8.30 o
   1  -2   3     1544.11     1583.33     13.59 o
   2  -2   3      144.35      156.76      3.93 o
   3  -2   3      369.64      341.49      6.61 o
   4  -2   3       70.80       73.68      2.68 o
   5  -2   3       90.54       93.09      5.44 o
   6  -2   3       75.89       79.75      4.76 o
  -7  -1   3       99.11       99.25      4.71 o
  -6  -1   3      391.91      386.66     10.50 o
  -5  -1   3       87.66       96.69      4.87 o
  -4  -1   3     1141.15     1091.17     11.51 o
  -3  -1   3      181.82      215.35      6.94 o
  -2  -1   3     3769.82     3914.68     37.76 o
  -1  -1   3      357.41      336.08      8.04 o
   0  -1   3     5880.49     5997.20    110.91 o
   1  -1   3      177.63      173.97      9.98 o
   2  -1   3     5500.79     5286.68     78.84 o
   3  -1   3        7.20        7.60      0.85 o
   4  -1   3     3168.11     3100.06     23.58 o
   5  -1   3        6.20        7.10      1.43 o
   6  -1   3      992.23      950.65     13.31 o
  -7   0   3      815.00      782.83     14.53 o
  -6   0   3       41.44       40.37      3.34 o
  -5   0   3     1635.49     1663.79     24.75 o
  -4   0   3      135.28      158.21      4.80 o
  -3   0   3     5040.27     5064.19     98.36 o
  -2   0   3      604.02      679.70     25.80 o
  -1   0   3     3930.46     3466.15     92.36 o
   0   0   3      349.34      375.12     24.41 o
   1   0   3     1653.96     1567.97     17.79 o
   2   0   3      643.43      640.57     16.44 o
   3   0   3      943.83      929.32     13.41 o
   4   0   3      368.82      387.91      7.64 o
   5   0   3      140.87      137.04      3.57 o
   6   0   3      172.88      160.94      4.55 o
  -7   1   3       96.60       91.12      4.41 o
  -6   1   3      387.55      385.88     10.18 o
  -5   1   3       91.71       90.75      4.64 o
  -4   1   3     1142.46     1113.73      9.62 o
  -3   1   3      197.79      228.06     20.13 o
  -2   1   3     3766.34     3890.95     30.11 o
  -1   1   3      385.96      413.01      8.73 o
   0   1   3     5870.62     6155.30    116.73 o
   1   1   3      193.18      197.65      8.07 o
   2   1   3     5634.62     5270.37     50.39 o
   3   1   3        3.70        5.57      0.71 o
   4   1   3     3184.93     3138.86     42.28 o
   5   1   3        9.75        7.75      1.10 o
   6   1   3      987.22      953.50     12.54 o
  -6   2   3      206.34      202.78      7.02 o
  -5   2   3     1944.46     1910.26     19.84 o
  -4   2   3       48.38       52.24      1.34 o
  -3   2   3     5307.22     5230.06     39.74 o
  -2   2   3      105.89      115.38      4.41 o
  -1   2   3     4310.84     3952.05     45.00 o
   0   2   3      832.06      897.26     14.26 o
   1   2   3     1690.82     1700.29    103.75 o
   2   2   3      157.30      158.84      3.60 o
   3   2   3      373.37      355.53      5.94 o
   4   2   3       75.27       78.06      3.27 o
   5   2   3       80.13       86.28      2.86 o
   6   2   3       78.27       79.00      3.26 o
  -6   3   3      264.34      243.24      9.34 o
  -5   3   3       44.52       48.72      2.60 o
  -4   3   3     1771.31     1674.68     32.33 o
  -3   3   3      298.74      285.67     14.75 o
  -2   3   3     3630.34     3729.76     29.52 o
  -1   3   3      363.52      357.26     18.48 o
   0   3   3     2857.85     2770.95     43.24 o
   1   3   3     1385.84     1390.88    159.72 o
   2   3   3     3340.37     3363.37     72.45 o
   3   3   3      318.54      315.99      4.37 o
   4   3   3     2136.63     2134.04     21.80 o
   5   3   3      172.93      191.57      4.27 o
   6   3   3      876.04      807.78     24.26 o
  -6   4   3      102.19      105.37      6.27 o
  -5   4   3     1649.94     1673.81     27.81 o
  -4   4   3      724.22      717.37      7.76 o
  -3   4   3     2840.03     2813.64     20.82 o
  -2   4   3      112.60      115.21      9.24 o
  -1   4   3     2945.24     2821.98     40.86 o
   0   4   3      119.37      106.60      3.23 o
   1   4   3     1792.38     1771.91     57.54 o
   2   4   3      131.62      133.89      2.80 o
   3   4   3      494.84      504.89      8.14 o
   4   4   3      122.89      128.64      4.30 o
   5   4   3      255.66      250.14      6.47 o
   6   4   3      145.59      155.86      8.71 o
  -6   5   3      326.90      313.30     11.08 o
  -5   5   3      197.32      182.74      8.13 o
  -4   5   3      857.97      907.69     12.40 o
  -3   5   3      738.83      728.38      7.18 o
  -2   5   3     1388.86     1438.94     14.03 o
  -1   5   3     1553.70     1616.61     75.87 o
   0   5   3     1085.20      958.98     34.07 o
   1   5   3     1360.11     1319.75     35.90 o
   2   5   3     2823.77     2881.97     72.15 o
   3   5   3      557.71      572.87      9.13 o
   4   5   3     1522.15     1560.50     18.13 o
   5   5   3      422.48      407.39     11.52 o
   6   5   3      531.23      550.71     22.84 o
  -6   6   3      301.50      287.48     10.67 o
  -5   6   3      518.67      534.24     14.52 o
  -4   6   3      451.17      449.34     11.99 o
  -3   6   3     1595.55     1500.65     12.40 o
  -2   6   3      405.97      382.89      4.98 o
  -1   6   3      651.29      619.11     41.16 o
   0   6   3      867.36      883.94     61.50 o
   1   6   3     1000.10     1001.46     12.05 o
   2   6   3      191.52      194.33      3.31 o
   3   6   3      943.67      930.51     14.85 o
   4   6   3      225.39      212.49      5.72 o
   5   6   3      199.91      190.50      5.69 o
   6   6   3       43.52       41.85      3.40 o
  -5   7   3      138.30      128.87      7.08 o
  -4   7   3      226.50      240.04      8.84 o
  -3   7   3      602.81      579.83      8.95 o
  -2   7   3      968.72      988.79     14.83 o
  -1   7   3      768.21      723.79     24.60 o
   0   7   3      990.78      929.20      9.26 o
   1   7   3     1321.23     1276.87     17.43 o
   2   7   3      559.49      537.13     13.61 o
   3   7   3      246.32      249.85      5.45 o
   4   7   3      764.15      753.22     20.15 o
   5   7   3      521.33      474.39      8.94 o
  -5   8   3      391.62      399.13     12.64 o
  -4   8   3      977.29      981.70     13.06 o
  -3   8   3      950.28      906.39     10.39 o
  -2   8   3      212.10      202.71      3.49 o
  -1   8   3     1400.91     1418.88     24.58 o
   0   8   3      572.51      538.52      5.79 o
   1   8   3      738.06      747.63      7.90 o
   2   8   3       57.15       58.07      2.21 o
   3   8   3      897.85      886.01     13.66 o
   4   8   3      366.84      348.21     16.35 o
   5   8   3      197.89      174.41      5.08 o
  -5   9   3      231.51      244.18      6.39 o
  -4   9   3      141.51      143.67      4.62 o
  -3   9   3     1129.74     1109.50     13.91 o
  -2   9   3       39.14       36.97      1.27 o
  -1   9   3     1144.89     1119.27     10.96 o
   0   9   3      320.51      325.63      5.99 o
   1   9   3     2603.91     2671.64     18.50 o
   2   9   3      637.40      590.72      9.73 o
   3   9   3      594.57      550.62      7.26 o
   4   9   3      280.34      267.26      6.74 o
   5   9   3      581.32      528.31     28.28 o
  -5  10   3       67.16       70.13      3.47 o
  -4  10   3      613.67      599.39      8.35 o
  -3  10   3      109.26      107.99      3.33 o
  -2  10   3      462.93      455.40      5.17 o
  -1  10   3      623.36      631.08      6.22 o
   0  10   3      921.90      876.50      7.84 o
   1  10   3      497.55      500.79      9.00 o
   2  10   3      179.72      180.41      4.05 o
   3  10   3      187.24      182.60      4.93 o
   4  10   3       20.61       22.08      1.76 o
   5  10   3      151.15      141.83      5.66 o
  -5  11   3      102.79      113.74      4.24 o
  -4  11   3       46.32       49.55      2.42 o
  -3  11   3      605.65      629.79      8.62 o
  -2  11   3        7.36        6.33      1.14 o
  -1  11   3     1004.94     1009.52      9.69 o
   0  11   3      121.92      134.39      5.64 o
   1  11   3      820.95      864.44     13.43 o
   2  11   3      107.47      102.04      3.64 o
   3  11   3      971.30      945.00     15.28 o
   4  11   3       63.76       61.61      5.66 o
  -5  12   3       32.92       32.80      3.25 o
  -4  12   3      512.86      548.78     11.76 o
  -3  12   3       41.99       40.46      2.26 o
  -2  12   3      670.46      635.87      9.01 o
  -1  12   3      282.31      266.69      4.74 o
   0  12   3      420.17      396.83     15.06 o
   1  12   3      332.35      330.29      6.37 o
   2  12   3      373.18      383.46      9.41 o
   3  12   3      238.94      230.06      7.78 o
   4  12   3       33.01       39.33      3.92 o
  -4  13   3        3.07        4.30      2.28 o
  -3  13   3      200.13      218.86      6.22 o
  -2  13   3       33.29       35.72      2.15 o
  -1  13   3      758.01      726.14     12.53 o
   0  13   3       44.98       51.64      1.98 o
   1  13   3      795.83      859.61     19.15 o
   2  13   3       23.31       21.81      2.53 o
   3  13   3      491.76      496.99      9.80 o
  -3  14   3        3.62        5.51      1.58 o
  -2  14   3      435.07      419.72      8.65 o
  -1  14   3       30.29       32.57      2.22 o
   0  14   3      260.64      268.94     21.70 o
   1  14   3      112.01      115.36      3.68 o
   2  14   3      193.23      187.47      7.48 o
   3  14   3       99.19      110.91      4.07 o
  -3  15   3      105.03      116.48      5.67 o
  -2  15   3       22.44       24.57      1.93 o
  -1  15   3      500.61      539.06     40.84 o
   0  15   3       14.15       13.70      1.53 o
   1  15   3      388.26      443.94     11.55 o
   2  15   3        8.37        8.77      1.70 o
  -1  16   3       45.86       45.35      5.74 o
   0  16   3      179.71      182.51      8.43 o
  -1 -15   4       30.16       31.74      1.88 o
   0 -15   4      224.00      209.85      4.87 o
   1 -15   4       36.04       38.40      2.08 o
  -3 -14   4      100.38      104.37      4.85 o
  -2 -14   4        5.10        5.65      1.13 o
  -1 -14   4      194.88      208.41      5.11 o
   0 -14   4        6.48        3.55      1.14 o
   1 -14   4      234.60      215.54      5.39 o
   2 -14   4       13.97       13.61      1.85 o
  -4 -13   4      372.59      367.87      9.69 o
  -3 -13   4       90.93       90.88      6.09 o
  -2 -13   4      651.24      654.83     11.77 o
  -1 -13   4      155.22      163.97      5.26 o
   0 -13   4      178.90      184.52      4.40 o
   1 -13   4       61.89       55.31      2.35 o
   2 -13   4      306.61      307.30     20.37 o
  -4 -12   4       44.29       37.41      3.34 o
  -3 -12   4      173.32      188.09      6.33 o
  -2 -12   4       16.90       13.72      1.31 o
  -1 -12   4      560.62      551.75      9.01 o
   0 -12   4       59.66       48.56      2.41 o
   1 -12   4      318.73      311.47      7.56 o
   2 -12   4        7.16        9.83      1.22 o
   3 -12   4      601.45      580.44      9.45 o
  -5 -11   4      191.31      176.13      6.65 o
  -4 -11   4      510.35      499.21      8.79 o
  -3 -11   4      235.50      235.83      4.74 o
  -2 -11   4      965.34      967.45     12.65 o
  -1 -11   4      478.97      479.62      6.03 o
   0 -11   4      654.46      629.76     10.68 o
   1 -11   4       57.05       64.58      2.27 o
   2 -11   4      389.36      396.48      8.06 o
   3 -11   4      190.97      191.62      5.68 o
   4 -11   4       65.20       65.88      4.36 o
  -5 -10   4      173.82      175.98      6.99 o
  -4 -10   4      105.94       99.21      4.47 o
  -3 -10   4      229.24      235.69      8.97 o
  -2 -10   4       57.45       52.38      2.15 o
  -1 -10   4      559.35      549.74      7.67 o
   0 -10   4      340.70      331.74      5.82 o
   1 -10   4      798.14      763.07     11.05 o
   2 -10   4       26.47       28.71      3.82 o
   3 -10   4      970.13      900.53     12.51 o
   4 -10   4      125.66      129.16      6.51 o
  -5  -9   4      549.65      533.99      9.67 o
  -4  -9   4      408.00      406.76     11.22 o
  -3  -9   4      448.25      422.61      8.07 o
  -2  -9   4     1761.04     1787.97     17.89 o
  -1  -9   4      869.63      835.50     20.84 o
   0  -9   4      473.19      423.37      6.41 o
   1  -9   4     1017.03      955.46     12.63 o
   2  -9   4      331.94      311.25      5.98 o
   3  -9   4      512.79      519.42     12.27 o
   4  -9   4       52.71       50.58      2.87 o
  -6  -8   4        5.96        6.14      1.50 o
  -5  -8   4      137.45      136.70      3.76 o
  -4  -8   4       51.28       56.26      2.95 o
  -3  -8   4       99.75      111.86      8.08 o
  -2  -8   4      399.44      408.22      6.87 o
  -1  -8   4     1364.30     1364.69     13.97 o
   0  -8   4      220.43      231.51      3.79 o
   1  -8   4     1080.11     1081.94     10.79 o
   2  -8   4      336.75      368.81      8.39 o
   3  -8   4     1053.33     1052.48     19.94 o
   4  -8   4      298.41      294.84      5.66 o
   5  -8   4      471.59      487.10     11.31 o
  -6  -7   4      484.57      489.76     11.14 o
  -5  -7   4      832.09      826.67     11.53 o
  -4  -7   4     1117.00     1090.37     16.75 o
  -3  -7   4     2203.17     2256.55    173.74 o
  -2  -7   4     2531.53     2579.09     32.08 o
  -1  -7   4     1879.90     1834.24     24.47 o
   0  -7   4      959.38      962.56     14.04 o
   1  -7   4     1225.83     1191.29     11.18 o
   2  -7   4      247.97      226.70     10.01 o
   3  -7   4      382.81      376.91     10.21 o
   4  -7   4       30.82       30.32      1.84 o
   5  -7   4      212.10      210.17     13.35 o
  -6  -6   4       28.64       32.89      2.99 o
  -5  -6   4      162.74      157.55      4.82 o
  -4  -6   4      145.04      143.59      4.34 o
  -3  -6   4      535.73      534.99      5.93 o
  -2  -6   4     1047.13     1052.92     12.22 o
  -1  -6   4      745.15      769.82      7.96 o
   0  -6   4     1660.48     1660.86     10.61 o
   1  -6   4     1016.09     1050.15     14.47 o
   2  -6   4     1906.55     1905.86     67.45 o
   3  -6   4     1309.16     1262.65     15.08 o
   4  -6   4      686.67      676.23     11.08 o
   5  -6   4      451.32      436.99     20.72 o
  -6  -5   4      327.94      344.53      9.69 o
  -5  -5   4     1548.10     1602.36     55.09 o
  -4  -5   4      895.17      887.99      9.02 o
  -3  -5   4     1976.12     1952.27     13.78 o
  -2  -5   4      645.14      637.90      6.65 o
  -1  -5   4     2603.01     2533.76     22.66 o
   0  -5   4      927.97      935.38     16.32 o
   1  -5   4     2574.70     2501.21     32.51 o
   2  -5   4      367.46      359.19      8.34 o
   3  -5   4      286.14      271.15      6.07 o
   4  -5   4        3.72        3.71      1.51 o
   5  -5   4      101.32      104.55      6.27 o
  -6  -4   4       81.26       75.94      4.58 o
  -5  -4   4       12.49       19.60      2.65 o
  -4  -4   4      117.79      117.41      2.23 o
  -3  -4   4      204.99      221.50      4.66 o
  -2  -4   4      879.54      920.75     13.83 o
  -1  -4   4      586.26      559.31     31.09 o
   0  -4   4     2856.56     2805.40     37.92 o
   1  -4   4      678.68      716.88     13.00 o
   2  -4   4     2254.48     2236.55     15.09 o
   3  -4   4      691.30      662.59      9.98 o
   4  -4   4      848.76      850.97     12.73 o
   5  -4   4      321.60      326.20     10.85 o
  -7  -3   4      780.07      776.58     14.47 o
  -6  -3   4      131.75      146.88      6.40 o
  -5  -3   4     1471.36     1426.28     23.26 o
  -4  -3   4      186.87      179.37      4.71 o
  -3  -3   4     2486.66     2477.10     16.85 o
  -2  -3   4      534.31      544.95      9.06 o
  -1  -3   4     5311.98     5049.30     56.02 o
   0  -3   4      518.17      533.56      9.74 o
   1  -3   4     2894.53     2752.96     25.71 o
   2  -3   4       91.21       87.33      1.97 o
   3  -3   4     1134.89     1068.96     11.25 o
   4  -3   4      113.56      110.68      4.22 o
   5  -3   4      292.42      300.61      9.30 o
  -7  -2   4       34.67       38.48      3.08 o
  -6  -2   4      131.97      131.32      6.08 o
  -5  -2   4       89.19      102.39      5.40 o
  -4  -2   4      413.26      392.61      5.55 o
  -3  -2   4      340.29      333.64      4.45 o
  -2  -2   4     1510.93     1385.62     87.83 o
  -1  -2   4      115.30      127.24      5.14 o
   0  -2   4     3515.54     3637.67     40.73 o
   1  -2   4      355.74      365.95     12.70 o
   2  -2   4     2073.27     1946.35     12.17 o
   3  -2   4      179.89      188.46      5.27 o
   4  -2   4     1241.00     1231.38     43.72 o
   5  -2   4      173.79      166.38      4.59 o
   6  -2   4      644.77      652.01     12.28 o
  -7  -1   4      918.72      899.74     16.09 o
  -6  -1   4      123.33      130.62      6.12 o
  -5  -1   4     2093.50     2103.30     30.41 o
  -4  -1   4      416.99      410.51      5.89 o
  -3  -1   4     2849.64     2738.08     21.99 o
  -2  -1   4      127.08      115.04      6.99 o
  -1  -1   4     3165.04     3235.97     39.54 o
   0  -1   4      461.14      535.06      8.23 o
   1  -1   4     4103.62     4002.92     44.91 o
   2  -1   4       32.09       34.07      1.08 o
   3  -1   4     1159.76     1147.15     14.42 o
   4  -1   4      125.73      116.70      3.31 o
   5  -1   4      109.90      120.86      3.89 o
   6  -1   4       20.23       23.92      2.35 o
  -7   0   4       29.05       35.54      2.96 o
  -6   0   4       50.10       48.69      3.79 o
  -5   0   4        0.18        3.54      1.76 o
  -4   0   4      378.34      396.87      5.54 o
  -3   0   4      579.95      618.25     14.19 o
  -2   0   4     2600.92     2650.74    129.57 o
  -1   0   4        6.15        2.89      2.85 o
   0   0   4     2252.20     2373.55     42.26 o
   1   0   4      102.35      119.73      2.91 o
   2   0   4     3288.25     3346.13     63.07 o
   3   0   4      178.80      191.44      7.26 o
   4   0   4     1900.29     1826.25     17.10 o
   5   0   4        1.38        2.68      0.80 o
   6   0   4      539.71      578.64     11.56 o
  -7   1   4      921.28      865.03     15.49 o
  -6   1   4      119.73      121.83      5.78 o
  -5   1   4     2106.16     2171.60     31.01 o
  -4   1   4      403.83      415.99      5.22 o
  -3   1   4     2881.06     2817.33     15.84 o
  -2   1   4      142.75      136.73     11.22 o
  -1   1   4     3017.00     2786.71    123.13 o
   0   1   4      455.10      537.83      9.81 o
   1   1   4     3991.66     4013.07    246.82 o
   2   1   4       22.68       24.37      1.12 o
   3   1   4     1117.22     1084.57      9.60 o
   4   1   4      129.32      122.69      4.07 o
   5   1   4       99.18      108.57      3.06 o
   6   1   4       17.68       21.14      2.20 o
  -6   2   4      138.59      137.18      6.06 o
  -5   2   4      102.71      102.52      3.87 o
  -4   2   4      431.01      430.11      7.61 o
  -3   2   4      329.50      338.69      6.70 o
  -2   2   4     1516.46     1407.85     46.20 o
  -1   2   4       91.86       91.02      5.97 o
   0   2   4     3437.30     3499.81    177.68 o
   1   2   4      324.18      337.38      6.23 o
   2   2   4     2062.24     1984.88     26.55 o
   3   2   4      191.30      195.63      3.07 o
   4   2   4     1275.76     1209.05     35.14 o
   5   2   4      163.21      155.45      3.68 o
  -6   3   4      130.31      139.75      7.14 o
  -5   3   4     1422.21     1411.56     17.00 o
  -4   3   4      178.25      181.87      3.28 o
  -3   3   4     2459.22     2461.77     16.20 o
  -2   3   4      552.80      556.77      8.26 o
  -1   3   4     5319.23     4395.49     55.43 o
   0   3   4      524.33      569.42     18.09 o
   1   3   4     2817.35     2847.77     22.94 o
   2   3   4      102.05      108.00      3.88 o
   3   3   4     1178.63     1150.13     11.60 o
   4   3   4      125.78      118.46      4.11 o
   5   3   4      306.17      325.15      6.53 o
  -6   4   4       92.15       87.51      5.87 o
  -5   4   4       19.92       23.90      3.31 o
  -4   4   4      115.76      129.59      3.84 o
  -3   4   4      193.66      197.76      4.79 o
  -2   4   4      874.48      878.30      9.13 o
  -1   4   4      553.10      510.96     27.53 o
   0   4   4     2886.79     2973.02     31.43 o
   1   4   4      623.25      671.99     10.87 o
   2   4   4     2130.51     2216.72     14.34 o
   3   4   4      715.42      769.41     11.83 o
   4   4   4      799.15      794.18     16.57 o
   5   4   4      323.60      326.41      5.44 o
  -6   5   4      290.43      321.17     11.41 o
  -5   5   4     1523.26     1623.36     28.67 o
  -4   5   4      867.89      868.08     11.95 o
  -3   5   4     1976.59     1950.83     17.09 o
  -2   5   4      643.21      608.72      5.85 o
  -1   5   4     2545.20     2464.93     25.60 o
   0   5   4      884.52      905.71      7.41 o
   1   5   4     2522.79     2574.82     49.89 o
   2   5   4      387.27      410.20      4.77 o
   3   5   4      280.92      308.03      9.84 o
   4   5   4        2.46        1.82      1.15 o
   5   5   4      106.04      109.15      4.05 o
  -6   6   4       35.36       40.86      4.29 o
  -5   6   4      155.67      157.82      8.01 o
  -4   6   4      155.56      167.78      5.01 o
  -3   6   4      543.36      515.22      6.83 o
  -2   6   4     1087.00     1098.94     13.06 o
  -1   6   4      659.39      598.32     37.36 o
   0   6   4     1622.20     1628.23     23.01 o
   1   6   4      961.58      999.16     14.45 o
   2   6   4     1942.60     2047.45     30.33 o
   3   6   4     1330.30     1387.16     31.61 o
   4   6   4      689.70      720.63     11.20 o
   5   6   4      451.96      438.89     10.30 o
  -6   7   4      480.54      519.88     14.64 o
  -5   7   4      832.86      852.40     12.81 o
  -4   7   4     1152.60     1127.49     26.31 o
  -3   7   4     2299.47     2265.17     30.12 o
  -2   7   4     2471.70     2427.12     43.06 o
  -1   7   4     1790.18     1716.29     55.90 o
   0   7   4     1007.96     1016.78      8.41 o
   1   7   4     1179.37     1147.56     17.01 o
   2   7   4      277.21      275.86      4.77 o
   3   7   4      332.18      351.56      5.59 o
   4   7   4       33.79       32.41      1.92 o
   5   7   4      209.72      216.37      5.50 o
  -6   8   4        9.26       12.57      2.70 o
  -5   8   4      140.42      145.47      5.02 o
  -4   8   4       42.83       53.82      9.75 o
  -3   8   4       95.62      100.74      3.17 o
  -2   8   4      442.51      456.04      5.29 o
  -1   8   4     1357.15     1322.21     27.08 o
   0   8   4      208.55      211.92      3.50 o
   1   8   4     1129.48     1113.67     11.94 o
   2   8   4      365.78      391.19      5.92 o
   3   8   4     1041.14     1046.81     11.73 o
   4   8   4      290.68      291.38      5.31 o
   5   8   4      480.65      488.48      7.86 o
  -5   9   4      547.54      555.41     13.17 o
  -4   9   4      423.43      458.54      7.68 o
  -3   9   4      510.26      537.87      7.88 o
  -2   9   4     1867.35     1897.57     17.19 o
  -1   9   4      840.95      802.82      8.28 o
   0   9   4      475.91      447.86      8.04 o
   1   9   4     1000.08      929.85     10.66 o
   2   9   4      291.16      274.83      5.00 o
   3   9   4      483.94      484.40      6.68 o
   4   9   4       64.92       62.79      3.10 o
  -5  10   4      178.85      195.14     10.82 o
  -4  10   4      103.76      112.21      3.59 o
  -3  10   4      198.62      227.59      5.16 o
  -2  10   4       55.90       55.98      2.28 o
  -1  10   4      542.37      551.13      8.05 o
   0  10   4      340.13      345.16      6.46 o
   1  10   4      822.35      807.00     10.98 o
   2  10   4       28.22       29.17      1.83 o
   3  10   4      964.59      901.60     20.02 o
   4  10   4      125.12      131.96      4.14 o
  -5  11   4      193.49      199.15     13.33 o
  -4  11   4      498.84      527.18      9.59 o
  -3  11   4      233.89      254.80      6.34 o
  -2  11   4      951.02     1011.41     20.81 o
  -1  11   4      496.22      503.97      8.51 o
   0  11   4      673.30      686.61     14.75 o
   1  11   4       56.07       60.09      2.44 o
   2  11   4      382.26      370.67      5.86 o
   3  11   4      186.97      181.62      4.22 o
   4  11   4       75.90       87.35      4.22 o
  -4  12   4       42.32       46.74      2.37 o
  -3  12   4      180.06      223.72      6.13 o
  -2  12   4       17.04       18.92      4.06 o
  -1  12   4      567.36      574.06     10.48 o
   0  12   4       60.68       53.43      2.18 o
   1  12   4      348.14      362.02      6.20 o
   2  12   4        6.28        5.33      1.23 o
   3  12   4      589.99      609.78     12.00 o
  -4  13   4      403.08      411.81     27.70 o
  -3  13   4       91.66       90.82      4.55 o
  -2  13   4      640.42      674.62     59.68 o
  -1  13   4      153.92      154.47      4.81 o
   0  13   4      175.37      199.52      5.33 o
   1  13   4       48.90       47.80      2.65 o
   2  13   4      314.21      326.25      8.27 o
   3  13   4      130.25      131.48      6.41 o
  -3  14   4      110.65      130.03      7.61 o
  -2  14   4        4.35        6.30      1.80 o
  -1  14   4      195.03      205.44      6.42 o
   0  14   4        5.40        5.96      1.85 o
   1  14   4      212.88      200.44     10.95 o
   2  14   4       13.95       13.03      1.60 o
  -2  15   4      241.54      281.77      9.23 o
  -1  15   4       34.45       33.93      2.55 o
   0  15   4      210.96      207.78      9.42 o
   1  15   4       37.83       37.47      4.52 o
  -2 -14   5      327.17      307.73      7.94 o
  -1 -14   5       23.32       21.94      1.27 o
   0 -14   5      604.76      572.97     27.72 o
   1 -14   5      140.32      148.74      5.32 o
  -3 -13   5       85.41       80.33      3.03 o
  -2 -13   5       13.79       11.21      1.07 o
  -1 -13   5      129.84      128.89      3.87 o
   0 -13   5      100.56       95.20      3.37 o
   1 -13   5      265.51      265.45      6.84 o
  -4 -12   5      623.05      601.25     13.35 o
  -3 -12   5       69.45       61.17      2.88 o
  -2 -12   5      600.45      560.32      7.31 o
  -1 -12   5       76.40       77.42      3.31 o
   0 -12   5      876.76      804.28     24.33 o
   1 -12   5      154.45      161.23      5.28 o
   2 -12   5      421.04      406.33      5.01 o
  -4 -11   5       19.45       17.27      2.18 o
  -3 -11   5       58.42       62.44      2.86 o
  -2 -11   5       53.57       53.70      2.61 o
  -1 -11   5      114.66      115.98      4.02 o
   0 -11   5       10.30        9.90      1.21 o
   1 -11   5      346.89      345.50      9.74 o
   2 -11   5       23.82       24.24      1.35 o
   3 -11   5      381.33      383.21      6.98 o
  -5 -10   5      171.56      170.01      6.37 o
  -4 -10   5      969.72      862.16     12.15 o
  -3 -10   5      172.15      162.93      5.00 o
  -2 -10   5      719.09      662.33      8.37 o
  -1 -10   5      432.30      418.76      7.01 o
   0 -10   5      535.98      527.33      7.38 o
   1 -10   5      235.86      233.98      7.06 o
   2 -10   5      565.17      525.80      7.57 o
   3 -10   5      390.55      375.21      7.31 o
  -5  -9   5        0.42        0.58      0.89 o
  -4  -9   5       50.11       44.70      3.19 o
  -3  -9   5      147.36      156.35      3.86 o
  -2  -9   5        0.88        0.86      0.69 o
  -1  -9   5      632.75      614.84      8.34 o
   0  -9   5       48.73       49.06      2.66 o
   1  -9   5      507.04      506.62      7.56 o
   2  -9   5       39.13       37.71      1.74 o
   3  -9   5      366.88      338.71      7.19 o
   4  -9   5       92.68       98.81      4.78 o
  -5  -8   5      547.03      515.33     12.71 o
  -4  -8   5      438.72      427.19     12.68 o
  -3  -8   5      777.91      758.93     27.13 o
  -2  -8   5      873.04      847.00     11.11 o
  -1  -8   5     1145.88     1158.02     15.62 o
   0  -8   5     1223.45     1187.82     19.60 o
   1  -8   5      880.28      867.69     10.32 o
   2  -8   5      347.76      334.96      9.32 o
   3  -8   5      556.78      547.25      9.65 o
   4  -8   5      129.53      128.41      3.90 o
  -5  -7   5       35.65       30.95      2.22 o
  -4  -7   5       28.37       26.09      1.72 o
  -3  -7   5      130.00      131.09      5.44 o
  -2  -7   5      177.62      197.85      4.05 o
  -1  -7   5      168.91      176.03      4.64 o
   0  -7   5      434.07      438.27      5.33 o
   1  -7   5      461.00      473.12      9.24 o
   2  -7   5      249.20      219.24      5.50 o
   3  -7   5      206.30      202.74      6.08 o
   4  -7   5      178.41      187.57      4.89 o
  -6  -6   5      337.40      336.10      9.40 o
  -5  -6   5      744.16      727.92     13.86 o
  -4  -6   5      613.96      596.84     15.58 o
  -3  -6   5     1035.77      971.93     13.61 o
  -2  -6   5      497.69      496.29      6.43 o
  -1  -6   5     1722.84     1631.92     17.25 o
   0  -6   5      771.28      761.13      7.43 o
   1  -6   5     1654.16     1620.71     18.01 o
   2  -6   5      665.70      672.08     20.62 o
   3  -6   5      920.55      879.89     12.90 o
   4  -6   5      160.65      155.66      3.51 o
  -6  -5   5       23.04       26.57      2.87 o
  -5  -5   5       88.16       94.98     11.19 o
  -4  -5   5       80.65       75.67      5.42 o
  -3  -5   5      283.31      290.00      8.93 o
  -2  -5   5       36.34       38.82      1.23 o
  -1  -5   5      332.81      357.36      5.15 o
   0  -5   5       83.31       89.12      4.00 o
   1  -5   5     1510.70     1527.02     12.71 o
   2  -5   5      318.34      325.96      7.42 o
   3  -5   5      360.91      345.24      8.41 o
   4  -5   5      626.46      635.44      7.80 o
   5  -5   5      152.82      145.20      6.84 o
  -6  -4   5      175.46      171.10      6.97 o
  -5  -4   5     1092.24     1091.15     31.01 o
  -4  -4   5      718.96      657.56     10.56 o
  -3  -4   5     2752.79     2605.05     76.87 o
  -2  -4   5      314.98      316.89      6.47 o
  -1  -4   5     3154.73     3028.25     21.08 o
   0  -4   5      455.01      461.08      4.03 o
   1  -4   5     1855.19     1926.69     17.76 o
   2  -4   5      320.68      329.03      6.34 o
   3  -4   5     1595.28     1673.46     32.36 o
   4  -4   5       65.56       65.37      3.00 o
   5  -4   5      420.65      407.27      5.95 o
  -6  -3   5        9.79        8.86      2.06 o
  -5  -3   5       87.33       95.19      5.48 o
  -4  -3   5      130.75      132.93      4.28 o
  -3  -3   5      159.32      168.60      3.02 o
  -2  -3   5      273.70      256.12      5.45 o
  -1  -3   5      285.41      295.85      3.46 o
   0  -3   5      968.16      974.01     15.13 o
   1  -3   5      435.56      480.02      5.81 o
   2  -3   5      973.32     1007.00      9.57 o
   3  -3   5        7.82        8.61      1.19 o
   4  -3   5      733.97      751.59     10.30 o
   5  -3   5      104.45       98.64      3.04 o
  -6  -2   5       79.96       72.70      4.76 o
  -5  -2   5     1735.27     1703.97     27.37 o
  -4  -2   5      187.46      188.07      4.37 o
  -3  -2   5     5279.01     4788.99     41.73 o
  -2  -2   5      149.05      137.68      4.03 o
  -1  -2   5     3827.90     3735.85     27.64 o
   0  -2   5      128.51      132.96      1.74 o
   1  -2   5     2351.10     2375.94     25.19 o
   2  -2   5       20.83       18.72      0.97 o
   3  -2   5     1167.85     1168.92     13.13 o
   4  -2   5       94.45       85.94      2.73 o
   5  -2   5      504.91      505.80      7.55 o
  -6  -1   5        3.44        5.09      1.83 o
  -5  -1   5      204.03      188.31      7.73 o
  -4  -1   5        5.41       21.64      1.91 o
  -3  -1   5        8.39       10.61      1.62 o
  -2  -1   5      359.09      343.03      7.03 o
  -1  -1   5      113.28      120.30      3.21 o
   0  -1   5      486.77      474.42      6.30 o
   1  -1   5       89.00       87.33      1.92 o
   2  -1   5     1330.23     1351.10      8.43 o
   3  -1   5      109.05      112.55      3.74 o
   4  -1   5      768.48      791.61      8.90 o
   5  -1   5       26.15       25.50      1.86 o
  -6   0   5       39.24       32.07      3.35 o
  -5   0   5     1364.83     1329.89     23.55 o
  -4   0   5       46.61       50.71      2.34 o
  -3   0   5     4139.02     3775.56     43.97 o
  -2   0   5      114.51      107.90      4.38 o
  -1   0   5     3795.90     3702.81     42.09 o
   0   0   5      153.67      150.80      4.02 o
   1   0   5     3309.30     3312.68     24.20 o
   2   0   5       27.35       28.87      1.21 o
   3   0   5     1010.94     1017.28     10.38 o
   4   0   5      172.91      160.73      3.86 o
   5   0   5      406.20      387.67      6.51 o
  -6   1   5        3.80       13.76      2.36 o
  -5   1   5      206.21      195.82      8.00 o
  -4   1   5        2.65        1.26      0.82 o
  -3   1   5        9.93       10.47      1.12 o
  -2   1   5      358.47      334.60      4.61 o
  -1   1   5      120.40      127.41      5.79 o
   0   1   5      438.16      440.36      3.77 o
   1   1   5       92.72       94.75      1.87 o
   2   1   5     1357.71     1340.60     12.09 o
   3   1   5      117.24      119.88      4.50 o
   4   1   5      786.80      817.64     34.22 o
   5   1   5       22.84       23.38      1.32 o
  -6   2   5       83.76       70.00      4.54 o
  -5   2   5     1698.27     1646.27     19.58 o
  -4   2   5      183.99      180.97      5.84 o
  -3   2   5     5317.80     4954.77     44.13 o
  -2   2   5      151.40      138.30      2.52 o
  -1   2   5     3680.11     3773.33     32.55 o
   0   2   5      144.19      155.72      2.62 o
   1   2   5     2437.71     2452.99     14.07 o
   2   2   5       30.01       29.76      1.55 o
   3   2   5     1166.16     1153.83     13.66 o
   4   2   5       99.40       88.51      4.35 o
   5   2   5      496.99      494.52      6.18 o
  -5   3   5       77.83       80.28      3.80 o
  -4   3   5      114.80      110.65      5.58 o
  -3   3   5      169.54      166.76      8.13 o
  -2   3   5      307.15      276.76      6.24 o
  -1   3   5      299.34      302.63      5.41 o
   0   3   5      943.03      953.48     12.11 o
   1   3   5      428.32      463.13      4.61 o
   2   3   5      974.22      959.95      9.77 o
   3   3   5        1.74        2.64      0.76 o
   4   3   5      709.90      729.10     13.70 o
   5   3   5      103.25      100.18      3.06 o
  -6   4   5      189.09      193.23      8.48 o
  -5   4   5     1067.95     1133.82     23.43 o
  -4   4   5      753.34      697.67     23.38 o
  -3   4   5     2875.06     2793.09     18.65 o
  -2   4   5      299.48      282.52      4.87 o
  -1   4   5     3184.91     3117.51     28.53 o
   0   4   5      488.26      512.65      5.27 o
   1   4   5     1920.82     1978.00     15.83 o
   2   4   5      264.70      265.31      4.70 o
   3   4   5     1588.19     1639.41     25.74 o
   4   4   5       60.56       56.23      4.38 o
   5   4   5      431.18      410.52      6.65 o
  -6   5   5       22.99       27.15      3.51 o
  -5   5   5       83.35       93.11      6.38 o
  -4   5   5       74.75       86.33      5.94 o
  -3   5   5      301.07      296.23      7.15 o
  -2   5   5       32.09       29.03      2.28 o
  -1   5   5      357.23      373.87      4.72 o
   0   5   5       77.11       75.10      1.98 o
   1   5   5     1596.87     1658.00     10.43 o
   2   5   5      334.35      322.60      5.39 o
   3   5   5      326.97      345.40      7.38 o
   4   5   5      633.71      640.59     27.31 o
   5   5   5      152.83      143.47      4.32 o
  -6   6   5      355.44      381.97     12.19 o
  -5   6   5      722.51      782.93     19.38 o
  -4   6   5      663.14      690.00     19.45 o
  -3   6   5      965.71      921.33     21.81 o
  -2   6   5      458.26      434.66      5.89 o
  -1   6   5     1685.41     1625.78     44.80 o
   0   6   5      771.53      772.99      8.27 o
   1   6   5     1727.13     1789.43     20.61 o
   2   6   5      618.14      620.09      8.80 o
   3   6   5      962.45      951.85     12.55 o
   4   6   5      156.24      153.89      3.54 o
  -6   7   5        1.13        3.31      2.15 o
  -5   7   5       35.34       37.40      4.41 o
  -4   7   5       26.28       24.54      2.57 o
  -3   7   5      155.59      149.26      5.39 o
  -2   7   5      158.19      162.94      5.81 o
  -1   7   5      173.36      175.68      9.69 o
   0   7   5      405.35      390.68      5.59 o
   1   7   5      469.22      491.55      8.26 o
   2   7   5      252.25      260.20      4.42 o
   3   7   5      212.62      227.24      3.97 o
   4   7   5      166.12      172.75      3.65 o
  -5   8   5      522.69      560.77     15.81 o
  -4   8   5      431.23      461.73     18.02 o
  -3   8   5      706.10      705.15     11.52 o
  -2   8   5      860.66      849.23     12.57 o
  -1   8   5     1169.15     1191.37     15.22 o
   0   8   5     1253.84     1256.62     16.64 o
   1   8   5      976.16     1001.73     13.95 o
   2   8   5      352.11      379.04      5.74 o
   3   8   5      548.43      580.23      6.75 o
   4   8   5      125.18      126.80      4.36 o
  -5   9   5        0.39        1.66      1.92 o
  -4   9   5       46.88       49.96      5.77 o
  -3   9   5      147.32      149.59      4.89 o
  -2   9   5        1.27        1.46      1.19 o
  -1   9   5      658.25      662.67     10.97 o
   0   9   5       49.05       48.89      2.32 o
   1   9   5      508.66      524.54      9.69 o
   2   9   5       38.21       39.30      1.66 o
   3   9   5      343.13      349.25      7.06 o
   4   9   5       91.05       99.53      3.18 o
  -5  10   5      183.54      200.75      8.47 o
  -4  10   5      943.78      996.78     13.93 o
  -3  10   5      167.79      168.60      7.41 o
  -2  10   5      720.99      717.04      9.64 o
  -1  10   5      416.84      427.34      8.63 o
   0  10   5      505.72      510.20     10.28 o
   1  10   5      258.56      267.20      6.73 o
   2  10   5      557.37      564.30      8.85 o
   3  10   5      408.53      417.18      8.98 o
  -4  11   5       20.65       22.23      1.80 o
  -3  11   5       61.69       70.08      3.57 o
  -2  11   5       57.30       54.02      2.40 o
  -1  11   5      127.89      131.79      4.26 o
   0  11   5       11.45        8.89      2.29 o
   1  11   5      322.62      333.10     10.47 o
   2  11   5       22.66       25.68      1.45 o
   3  11   5      401.87      422.47      7.49 o
  -4  12   5      606.16      611.11     53.88 o
  -3  12   5       58.87       63.05      3.26 o
  -2  12   5      611.94      581.80     72.62 o
  -1  12   5       83.42       79.93      3.31 o
   0  12   5      869.16      822.65     11.22 o
   1  12   5      141.50      140.83      3.96 o
   2  12   5      432.76      441.79      6.21 o
  -3  13   5       81.81       82.62      7.60 o
  -2  13   5        9.81        9.25      1.91 o
  -1  13   5      124.62      132.62      6.84 o
   0  13   5       96.22       87.47      2.72 o
   1  13   5      265.92      288.01      6.79 o
   2  13   5       38.60       36.74      3.64 o
  -2  14   5      326.29      322.10     17.63 o
  -1  14   5       24.38       23.67      2.14 o
   0  14   5      611.29      592.69      9.73 o
  -1 -13   6      105.77      114.19      4.79 o
   0 -13   6      403.50      415.52      6.38 o
  -3 -12   6       12.14       12.88      1.76 o
  -2 -12   6       77.02       75.33      2.16 o
  -1 -12   6       51.98       53.73      1.92 o
   0 -12   6       11.03       11.04      1.16 o
   1 -12   6      186.40      185.99      3.87 o
  -3 -11   6      115.78      114.04      2.77 o
  -2 -11   6      540.96      532.23      9.48 o
  -1 -11   6      266.41      258.01      4.50 o
   0 -11   6      716.92      704.98      8.14 o
   1 -11   6      154.57      136.85      3.12 o
   2 -11   6      368.32      372.61     11.91 o
  -4 -10   6       64.76       61.25      2.62 o
  -3 -10   6       78.20       75.92      2.42 o
  -2 -10   6        8.86        9.54      0.92 o
  -1 -10   6       69.89       63.54      2.32 o
   0 -10   6       19.52       19.48      1.22 o
   1 -10   6      112.44      106.41      3.45 o
   2 -10   6       76.08       75.16      2.26 o
  -4  -9   6      586.40      577.32      8.94 o
  -3  -9   6      414.29      417.90     10.68 o
  -2  -9   6      928.86      885.28     12.98 o
  -1  -9   6      663.59      645.73      6.71 o
   0  -9   6      504.89      494.17      7.31 o
   1  -9   6      404.02      381.30      6.82 o
   2  -9   6      387.88      353.08      6.78 o
   3  -9   6      430.50      421.09      6.78 o
  -5  -8   6       11.42        9.14      1.13 o
  -4  -8   6       39.71       37.66      3.47 o
  -3  -8   6       18.42       14.77      1.61 o
  -2  -8   6       54.77       56.18      2.75 o
  -1  -8   6      164.38      162.16      2.84 o
   0  -8   6       16.27       14.33      1.30 o
   1  -8   6      151.96      146.39      3.05 o
   2  -8   6       21.38       17.53      1.33 o
   3  -8   6      287.24      271.63      5.57 o
  -5  -7   6      568.51      556.95     18.27 o
  -4  -7   6      606.83      646.04     15.87 o
  -3  -7   6      553.47      531.44      9.49 o
  -2  -7   6     1141.38     1091.75     13.93 o
  -1  -7   6     1422.32     1389.23     11.94 o
   0  -7   6      345.59      339.86      4.87 o
   1  -7   6      919.67      876.35      8.29 o
   2  -7   6      362.90      374.66     10.18 o
   3  -7   6      592.14      577.06      7.46 o
  -5  -6   6        4.98        4.16      1.29 o
  -4  -6   6       10.43       11.10      1.69 o
  -3  -6   6      119.00      111.32      3.89 o
  -2  -6   6       83.29       91.58      2.35 o
  -1  -6   6      380.78      364.99      4.77 o
   0  -6   6      205.45      210.46      4.40 o
   1  -6   6      150.58      151.09      3.08 o
   2  -6   6      142.73      148.17      3.56 o
   3  -6   6      180.19      177.27      3.64 o
   4  -6   6       73.39       75.86      2.51 o
  -5  -5   6     1090.75     1024.58     91.91 o
  -4  -5   6      626.81      581.69     32.90 o
  -3  -5   6     1514.40     1485.70     18.96 o
  -2  -5   6      525.14      521.43      6.33 o
  -1  -5   6     1486.51     1473.96     13.63 o
   0  -5   6      539.16      539.87      5.98 o
   1  -5   6     1068.50     1048.74      9.15 o
   2  -5   6      301.93      290.92      7.29 o
   3  -5   6      536.64      511.85      7.44 o
   4  -5   6       81.76       83.04      2.73 o
  -6  -4   6       64.16       61.12      3.92 o
  -5  -4   6       53.00       53.20      5.36 o
  -4  -4   6        3.07        5.49      2.78 o
  -3  -4   6      199.39      194.70      3.67 o
  -2  -4   6       80.54       75.28      2.05 o
  -1  -4   6       11.07       11.11      1.99 o
   0  -4   6      134.32      139.38      2.54 o
   1  -4   6       28.59       29.04      1.68 o
   2  -4   6       94.74      104.61      2.89 o
   3  -4   6      244.50      249.47      3.79 o
   4  -4   6      179.82      171.49      3.23 o
  -6  -3   6      122.65      109.45      5.49 o
  -5  -3   6     1025.24     1017.72     98.46 o
  -4  -3   6       41.05       35.90      1.90 o
  -3  -3   6     1851.61     1870.41     30.57 o
  -2  -3   6      461.90      438.95      7.38 o
  -1  -3   6     2781.31     2756.81     17.61 o
   0  -3   6      332.03      320.00      5.35 o
   1  -3   6     2658.19     2624.21     20.14 o
   2  -3   6      129.75      142.16      2.82 o
   3  -3   6     1030.97     1044.39      8.98 o
   4  -3   6       44.36       48.38      1.79 o
  -6  -2   6       16.31       16.93      2.54 o
  -5  -2   6       12.78       12.90      1.64 o
  -4  -2   6       12.90       15.97      2.11 o
  -3  -2   6       16.82       17.14      1.29 o
  -2  -2   6      122.62      122.54      4.87 o
  -1  -2   6       98.37       99.82      1.85 o
   0  -2   6      311.69      307.70      4.06 o
   1  -2   6       39.56       43.62      1.57 o
   2  -2   6      617.04      644.60      6.47 o
   3  -2   6      113.89      105.98      3.52 o
   4  -2   6      282.04      280.29      4.42 o
  -6  -1   6       82.27       76.66      4.63 o
  -5  -1   6     1334.61     1122.10     21.45 o
  -4  -1   6       59.24       60.77      2.35 o
  -3  -1   6     2694.99     2716.08     23.73 o
  -2  -1   6      141.58      144.73      3.24 o
  -1  -1   6     2489.06     2423.11     16.92 o
   0  -1   6       68.96       65.88      1.61 o
   1  -1   6     3309.62     3259.93     26.99 o
   2  -1   6      139.70      142.47      3.33 o
   3  -1   6      753.90      757.52     10.36 o
   4  -1   6       47.27       46.79      1.80 o
  -6   0   6       42.62       44.40      3.60 o
  -5   0   6        2.73        8.52      2.61 o
  -4   0   6       44.11       41.74      2.45 o
  -3   0   6        3.21        8.07      1.26 o
  -2   0   6      237.89      232.90      5.14 o
  -1   0   6       80.81       81.88      2.19 o
   0   0   6       65.87       61.75      2.12 o
   1   0   6       21.33       23.65      1.24 o
   2   0   6      952.37      966.75     14.56 o
   3   0   6       71.61       71.00      2.89 o
   4   0   6      219.68      208.00      3.78 o
  -6   1   6       87.74       92.62      4.79 o
  -5   1   6     1384.58     1270.14     22.89 o
  -4   1   6       63.12       60.46      3.32 o
  -3   1   6     2705.80     2605.06     24.42 o
  -2   1   6      136.98      145.26      5.79 o
  -1   1   6     2399.42     2479.41     20.34 o
   0   1   6       69.84       68.78      1.90 o
   1   1   6     3382.54     3265.20     39.88 o
   2   1   6      147.45      150.25      3.04 o
   3   1   6      699.79      687.42     11.35 o
   4   1   6       49.44       49.85      2.39 o
  -6   2   6       18.47       24.12      2.42 o
  -5   2   6       14.98       17.40      2.73 o
  -4   2   6       13.75       16.98      1.61 o
  -3   2   6       16.26       23.43      3.92 o
  -2   2   6      127.40      124.47      3.52 o
  -1   2   6       92.85      102.85      3.32 o
   0   2   6      305.46      315.39      4.41 o
   1   2   6       31.84       37.68      2.57 o
   2   2   6      674.16      700.81     12.95 o
   3   2   6      115.41      109.19      3.33 o
   4   2   6      267.40      272.37      6.37 o
  -5   3   6     1007.91     1058.01     51.75 o
  -4   3   6       24.88       25.12      6.06 o
  -3   3   6     1886.34     1915.33     22.00 o
  -2   3   6      493.57      493.09      7.25 o
  -1   3   6     2797.82     2909.69     28.66 o
   0   3   6      307.41      303.42      4.41 o
   1   3   6     2699.12     2653.72     27.84 o
   2   3   6      143.49      149.49      5.13 o
   3   3   6      979.33      959.93      8.71 o
   4   3   6       52.28       55.26      1.99 o
  -5   4   6       56.92       54.64      4.78 o
  -4   4   6        1.58        1.67      1.86 o
  -3   4   6      185.85      180.67      5.75 o
  -2   4   6       83.89       83.40      3.09 o
  -1   4   6       17.34       21.53      1.28 o
   0   4   6      121.94      124.36      3.25 o
   1   4   6       27.10       28.61      1.94 o
   2   4   6      109.58      137.25      4.18 o
   3   4   6      250.54      261.32      4.04 o
   4   4   6      184.67      184.37      4.37 o
  -5   5   6     1082.48     1111.80     23.01 o
  -4   5   6      554.10      538.23     15.50 o
  -3   5   6     1597.90     1580.86     29.88 o
  -2   5   6      539.21      556.11     12.33 o
  -1   5   6     1492.92     1501.63     14.31 o
   0   5   6      531.43      539.01      7.41 o
   1   5   6     1078.82     1026.42     10.78 o
   2   5   6      323.62      309.26      5.21 o
   3   5   6      528.32      508.63      8.64 o
   4   5   6       90.11       95.03      2.40 o
  -5   6   6        5.83        8.44      2.60 o
  -4   6   6       14.29       13.94      3.06 o
  -3   6   6      111.59      102.46     13.97 o
  -2   6   6       82.99       90.67      3.40 o
  -1   6   6      354.60      341.87      7.40 o
   0   6   6      222.41      221.47      4.08 o
   1   6   6      123.46      120.34      3.35 o
   2   6   6      141.41      142.48      3.48 o
   3   6   6      179.96      183.76      3.24 o
   4   6   6       76.18       82.47      2.15 o
  -5   7   6      584.12      622.94     16.20 o
  -4   7   6      594.20      642.43     17.18 o
  -3   7   6      608.45      574.56     61.62 o
  -2   7   6     1138.55     1182.72     30.10 o
  -1   7   6     1406.44     1432.58     16.81 o
   0   7   6      341.17      333.74      5.20 o
   1   7   6      830.11      778.29     10.41 o
   2   7   6      368.25      371.26      5.10 o
   3   7   6      557.12      565.77      5.92 o
  -5   8   6       12.99       12.73      2.59 o
  -4   8   6       34.31       34.54      3.07 o
  -3   8   6       14.96       13.45      1.62 o
  -2   8   6       54.42       57.83      2.75 o
  -1   8   6      162.80      159.12      7.56 o
   0   8   6       17.35       19.98      1.72 o
   1   8   6      156.08      150.79      3.98 o
   2   8   6       14.83       13.83      1.33 o
   3   8   6      287.85      285.16      4.76 o
  -4   9   6      573.21      563.10     46.17 o
  -3   9   6      423.42      458.80      9.07 o
  -2   9   6      933.07      991.21     34.10 o
  -1   9   6      698.81      713.92     11.41 o
   0   9   6      497.71      503.98      6.57 o
   1   9   6      378.56      358.71      6.14 o
   2   9   6      395.85      368.02      5.69 o
   3   9   6      429.20      431.34     17.40 o
  -4  10   6       61.74       58.18      3.43 o
  -3  10   6       76.44       76.57      3.32 o
  -2  10   6        8.72        8.06      1.16 o
  -1  10   6       64.15       63.04      3.42 o
   0  10   6       17.32       20.37      1.68 o
   1  10   6      105.91      106.70      3.21 o
   2  10   6       75.08       72.43      2.32 o
  -3  11   6      113.38      127.38      4.35 o
  -2  11   6      513.10      543.06     21.00 o
  -1  11   6      262.40      259.40      5.34 o
   0  11   6      691.57      718.88     19.24 o
   1  11   6      144.50      135.95      3.01 o
   2  11   6      370.50      373.35      6.35 o
  -3  12   6       14.63       18.71      1.85 o
  -2  12   6       81.07       81.92      3.71 o
  -1  12   6       48.40       50.14      2.29 o
   0  12   6        8.99       10.09      1.15 o
   1  12   6      185.04      186.81      9.81 o
  -1  13   6      112.92      124.42      6.70 o
   0  13   6      422.77      469.52     10.32 o
  -2 -11   7       93.13       90.15      2.61 o
  -1 -11   7        1.55        3.76      0.88 o
   0 -11   7      111.37      106.06      2.86 o
  -3 -10   7      113.27      103.13      2.24 o
  -2 -10   7      537.11      541.12      5.06 o
  -1 -10   7      129.01      132.34      4.13 o
   0 -10   7      677.52      637.96      6.90 o
   1 -10   7      207.80      215.45      4.30 o
  -3  -9   7       22.01       21.57      1.19 o
  -2  -9   7       60.00       54.08      1.54 o
  -1  -9   7       11.33       12.05      1.03 o
   0  -9   7       34.58       35.40      1.72 o
   1  -9   7      149.81      153.58      3.02 o
   2  -9   7       24.68       25.68      2.22 o
  -4  -8   7      487.00      474.14     13.97 o
  -3  -8   7      397.75      370.90      5.09 o
  -2  -8   7      527.88      514.88      6.80 o
  -1  -8   7      510.93      522.74      7.80 o
   0  -8   7      814.92      789.93      8.47 o
   1  -8   7      541.73      576.11      5.71 o
   2  -8   7      358.27      367.54      6.81 o
  -4  -7   7       99.90       99.90      4.14 o
  -3  -7   7        0.53        2.67      0.85 o
  -2  -7   7      152.25      146.98      5.11 o
  -1  -7   7       23.70       21.97      1.03 o
   0  -7   7      244.46      232.05      4.26 o
   1  -7   7       97.38       94.36      2.62 o
   2  -7   7       29.44       28.46      1.36 o
  -4  -6   7      397.33      424.01      9.32 o
  -3  -6   7      699.81      642.27      8.91 o
  -2  -6   7      605.63      598.04      7.11 o
  -1  -6   7     1282.17     1309.24     20.30 o
   0  -6   7      804.73      798.43      8.75 o
   1  -6   7      917.05      925.55      9.56 o
   2  -6   7      441.11      443.01     13.10 o
   3  -6   7      555.77      540.99      9.68 o
  -5  -5   7       55.30       62.11      2.77 o
  -4  -5   7      238.16      245.04      6.96 o
  -3  -5   7       26.74       27.72      1.56 o
  -2  -5   7      282.93      282.78      3.96 o
  -1  -5   7      128.91      121.78      2.55 o
   0  -5   7       60.47       56.05      1.79 o
   1  -5   7      139.74      148.79      3.42 o
   2  -5   7       39.93       39.55      1.85 o
   3  -5   7      117.54      110.55      2.39 o
  -5  -4   7      365.62      396.60     17.33 o
  -4  -4   7      241.62      240.48     11.64 o
  -3  -4   7     1409.82     1355.06     14.63 o
  -2  -4   7      409.26      404.42      9.77 o
  -1  -4   7     1471.46     1456.95     12.93 o
   0  -4   7      246.85      261.83      3.90 o
   1  -4   7      977.80     1020.65     10.32 o
   2  -4   7      145.65      148.62      6.95 o
   3  -4   7      940.74      922.76      8.91 o
  -5  -3   7       16.71       23.14      6.31 o
  -4  -3   7      232.26      245.91      4.93 o
  -3  -3   7       56.84       53.47      2.14 o
  -2  -3   7       47.31       52.83      2.12 o
  -1  -3   7       68.21       62.58      1.82 o
   0  -3   7       22.82       21.67      1.36 o
   1  -3   7       37.42       32.71      1.71 o
   2  -3   7       51.93       49.71      2.41 o
   3  -3   7       76.44       76.17      2.60 o
  -5  -2   7      752.83      766.43     14.61 o
  -4  -2   7       65.84       68.56      2.72 o
  -3  -2   7     1609.06     1606.50     17.06 o
  -2  -2   7      317.76      311.29      5.82 o
  -1  -2   7     2305.48     2244.42     17.46 o
   0  -2   7       55.51       59.01      2.19 o
   1  -2   7     1807.98     1819.60     23.24 o
   2  -2   7      169.01      171.16      3.50 o
   3  -2   7      713.20      721.41      9.73 o
  -5  -1   7       38.47       54.41      3.70 o
  -4  -1   7       61.55       78.86      9.40 o
  -3  -1   7       18.67       19.15      1.44 o
  -2  -1   7      156.11      150.30      4.51 o
  -1  -1   7       54.62       52.79      2.05 o
   0  -1   7       40.35       48.41      7.11 o
   1  -1   7      295.69      290.15      6.00 o
   2  -1   7       90.71       90.54      2.54 o
   3  -1   7       23.28       23.25      2.52 o
  -5   0   7      975.92     1081.97     18.31 o
  -4   0   7       41.99       49.84      8.39 o
  -3   0   7     1303.32     1245.52     39.87 o
  -2   0   7      111.43      107.97      7.70 o
  -1   0   7     1556.79     1575.89     62.49 o
   0   0   7      104.43      103.34      2.90 o
   1   0   7     1076.23     1112.38     14.91 o
   2   0   7      253.15      244.42      4.25 o
   3   0   7      914.00      943.70     16.40 o
  -4   1   7       50.88       57.15      3.15 o
  -3   1   7       18.40       22.71      1.75 o
  -2   1   7      157.26      162.28      3.93 o
  -1   1   7       49.93       56.95      2.88 o
   0   1   7       37.51       40.52      1.94 o
   1   1   7      312.78      297.32      4.23 o
   2   1   7       78.53       78.30      2.48 o
   3   1   7       17.32       18.68      1.47 o
  -4   2   7       70.68       75.53      4.88 o
  -3   2   7     1545.10     1539.51     43.87 o
  -2   2   7      318.01      314.50      5.65 o
  -1   2   7     2285.44     2232.59     26.13 o
   0   2   7       46.00       51.39      2.19 o
   1   2   7     1767.55     1811.37     22.98 o
   2   2   7      170.59      174.35      3.20 o
   3   2   7      703.54      725.21     13.45 o
  -5   3   7       18.88       17.22      2.39 o
  -4   3   7      220.18      238.64      8.95 o
  -3   3   7       57.73       57.80      3.25 o
  -2   3   7       49.49       54.85      2.90 o
  -1   3   7       67.01       64.59      2.18 o
   0   3   7       24.82       24.73      1.32 o
   1   3   7       35.31       31.89      1.78 o
   2   3   7       52.91       54.93      1.83 o
   3   3   7       77.54       78.30      2.93 o
  -5   4   7      369.19      406.63     11.11 o
  -4   4   7      258.39      281.21      9.96 o
  -3   4   7     1391.38     1380.46     27.12 o
  -2   4   7      405.86      406.03      6.52 o
  -1   4   7     1417.26     1387.68     11.70 o
   0   4   7      256.64      269.06      4.17 o
   1   4   7     1012.73     1000.25     13.19 o
   2   4   7      145.84      147.48      2.95 o
   3   4   7      925.06      954.25     11.05 o
  -5   5   7       56.69       62.25      4.33 o
  -4   5   7      240.32      252.55      9.48 o
  -3   5   7       26.65       29.33      3.55 o
  -2   5   7      264.32      258.01      5.19 o
  -1   5   7      133.57      126.60      3.42 o
   0   5   7       60.09       58.00      2.06 o
   1   5   7      137.95      139.66      3.80 o
   2   5   7       36.50       35.09      1.67 o
   3   5   7      116.54      116.82      4.13 o
  -4   6   7      408.19      444.79     12.72 o
  -3   6   7      681.65      688.25     16.29 o
  -2   6   7      609.74      613.09     13.49 o
  -1   6   7     1228.79     1214.50     13.00 o
   0   6   7      786.42      779.97     11.57 o
   1   6   7      946.59      931.02     10.61 o
   2   6   7      433.83      435.29      6.07 o
   3   6   7      561.61      566.96      7.71 o
  -4   7   7      103.30      116.80      6.29 o
  -3   7   7        0.45        2.04      1.30 o
  -2   7   7      154.80      142.88      8.40 o
  -1   7   7       29.67       26.06      1.48 o
   0   7   7      255.62      242.54      5.65 o
   1   7   7      100.80       97.53      3.96 o
   2   7   7       33.43       31.24      1.56 o
  -4   8   7      490.04      503.12     12.96 o
  -3   8   7      387.11      404.71      7.68 o
  -2   8   7      557.08      552.25     39.37 o
  -1   8   7      486.11      492.45      6.08 o
   0   8   7      835.69      828.10      9.23 o
   1   8   7      575.69      590.37      9.97 o
   2   8   7      375.47      381.40      6.59 o
  -3   9   7       21.95       23.40      1.93 o
  -2   9   7       57.03       52.27      2.95 o
  -1   9   7       13.35       14.12      1.27 o
   0   9   7       37.91       39.81      1.83 o
   1   9   7      148.51      158.31      4.06 o
   2   9   7       19.71       20.71      2.18 o
  -3  10   7      118.26      127.25      3.79 o
  -2  10   7      571.35      617.77      9.33 o
  -1  10   7      135.52      135.70      4.24 o
   0  10   7      679.14      668.68     10.06 o
   1  10   7      216.13      221.13      3.81 o
  -2  11   7       89.28       91.99      4.01 o
  -1  11   7        2.51        2.52      0.68 o
   0  11   7      110.86      108.21      3.02 o
  -2  -8   8      133.98      142.03      3.38 o
  -1  -8   8       15.14       16.60      0.98 o
   0  -8   8       42.03       38.85      1.73 o
  -3  -7   8      174.77      184.98      3.52 o
  -2  -7   8      394.71      400.14      5.35 o
  -1  -7   8      449.40      441.02      5.40 o
   0  -7   8      226.07      227.15      3.58 o
   1  -7   8      311.93      318.68      5.14 o
  -3  -6   8       14.91       18.97      1.26 o
  -2  -6   8       55.86       56.97      1.74 o
  -1  -6   8       24.41       23.67      1.27 o
   0  -6   8       96.61       92.37      2.30 o
   1  -6   8       14.70       13.93      1.18 o
  -4  -5   8      173.67      191.72      4.88 o
  -3  -5   8      578.49      547.97      7.39 o
  -2  -5   8      387.50      382.37      4.99 o
  -1  -5   8      351.12      363.89      5.08 o
   0  -5   8      145.66      146.24      3.85 o
   1  -5   8      658.53      655.88     19.86 o
  -4  -4   8      191.08      192.30      5.89 o
  -3  -4   8       13.80       15.32      1.28 o
  -2  -4   8       51.94       56.56      3.55 o
  -1  -4   8        4.27       10.89      4.94 o
   0  -4   8      112.78      125.61      5.59 o
   1  -4   8       16.33       16.96      1.55 o
   2  -4   8       10.52        8.48      0.97 o
  -4  -3   8      113.33      116.00      4.81 o
  -3  -3   8      836.42      791.91     10.34 o
  -2  -3   8      118.82      121.05      6.55 o
  -1  -3   8      744.97      758.62     15.05 o
   0  -3   8       74.00       69.17      3.59 o
   1  -3   8     1046.58     1020.75     12.09 o
   2  -3   8       74.64       75.74      2.53 o
  -4  -2   8      182.56      191.01      6.52 o
  -3  -2   8       16.17       14.34      1.49 o
  -2  -2   8      128.81      137.60      4.17 o
  -1  -2   8       69.00       58.95      2.57 o
   0  -2   8       97.02      103.60      3.45 o
   1  -2   8       14.29       13.88      1.54 o
   2  -2   8       10.87       10.84      1.92 o
  -4  -1   8      121.64      128.00      5.47 o
  -3  -1   8      895.77      847.66     26.20 o
  -2  -1   8      108.01      108.19      4.66 o
  -1  -1   8     1394.52     1380.90     15.24 o
   0  -1   8       43.05       44.83      2.38 o
   1  -1   8     1047.95     1074.21     24.77 o
   2  -1   8       18.97       16.56      1.27 o
  -4   0   8      303.94      302.91      5.87 o
  -3   0   8        1.28        4.98      1.26 o
  -2   0   8       77.64       83.13      2.64 o
  -1   0   8       69.89       77.58      3.07 o
   0   0   8        6.47        5.82      1.14 o
   1   0   8        0.64        3.47      1.00 o
   2   0   8        2.61        5.63      2.18 o
  -4   1   8      127.61      120.94      5.12 o
  -3   1   8      924.03      873.97     11.96 o
  -2   1   8      111.72      113.16      3.13 o
  -1   1   8     1434.54     1429.79     15.84 o
   0   1   8       40.49       42.29      1.82 o
   1   1   8     1023.60     1060.18     14.88 o
   2   1   8       21.09       18.73      1.32 o
  -4   2   8      192.64      193.89      6.82 o
  -3   2   8       13.15       12.41      1.26 o
  -2   2   8      134.84      147.07      3.59 o
  -1   2   8       63.67       55.14      2.88 o
   0   2   8       87.79       92.61      2.27 o
   1   2   8       14.56       13.55      1.12 o
   2   2   8       12.72       15.83      1.98 o
  -4   3   8      116.38      122.38      3.76 o
  -3   3   8      829.05      790.16     14.03 o
  -2   3   8      117.10      116.99      3.22 o
  -1   3   8      786.13      760.65     12.83 o
   0   3   8       74.47       73.85      3.43 o
   1   3   8     1046.94     1087.59      9.98 o
   2   3   8       81.37       84.50      2.61 o
  -4   4   8      195.38      209.22     11.94 o
  -3   4   8       15.49       18.00      1.81 o
  -2   4   8       73.47       72.18      2.53 o
  -1   4   8        5.11        6.91      0.87 o
   0   4   8      106.85      117.27      4.72 o
   1   4   8       17.08       16.63      1.14 o
   2   4   8        9.36        8.06      0.74 o
  -4   5   8      167.05      179.43     10.77 o
  -3   5   8      599.18      578.12     35.15 o
  -2   5   8      393.55      379.95      5.79 o
  -1   5   8      382.41      389.33      5.81 o
   0   5   8      147.54      156.26      5.02 o
   1   5   8      658.36      655.09     10.50 o
   2   5   8       89.03      105.07      4.26 o
  -3   6   8       18.77       19.53      1.79 o
  -2   6   8       64.61       66.77      2.33 o
  -1   6   8       22.59       21.21      1.40 o
   0   6   8       95.97       99.01      3.01 o
   1   6   8       16.25       17.68      1.14 o
  -3   7   8      169.78      166.24     16.00 o
  -2   7   8      396.40      391.35      5.64 o
  -1   7   8      458.46      447.30      5.98 o
   0   7   8      207.61      211.72      3.67 o
   1   7   8      301.13      300.47      5.51 o
  -2   8   8      145.28      141.66      3.12 o
  -1   8   8       14.08       14.83      1.37 o
   0   8   8       37.07       36.40      1.90 o
  -2  -4   9      158.05      154.26      5.14 o
  -1  -4   9      586.09      607.86      8.10 o
  -2  -3   9      269.06      274.08      5.01 o
  -1  -3   9       47.96       44.21      2.09 o
   0  -3   9      123.27      132.38      4.74 o
  -2  -2   9       14.92       17.31      1.57 o
  -1  -2   9      577.24      597.19     24.23 o
   0  -2   9       51.80       51.16      3.03 o
  -3  -1   9       54.10       48.77      2.95 o
  -2  -1   9      427.21      413.52     10.68 o
  -1  -1   9       84.42       73.66      3.26 o
   0  -1   9      109.86      126.74      2.68 o
  -3   0   9      376.17      358.07      5.82 o
  -2   0   9        7.37        9.40      1.16 o
  -1   0   9      741.06      706.68      7.74 o
   0   0   9        0.23        0.88      0.54 o
  -3   1   9       56.08       53.22      2.16 o
  -2   1   9      445.39      434.46      5.44 o
  -1   1   9       89.11       77.96      2.16 o
   0   1   9      110.07      126.93      4.70 o
  -2   2   9       11.83       13.59      1.02 o
  -1   2   9      568.54      576.61      8.99 o
   0   2   9       55.25       56.84      3.32 o
  -2   3   9      255.35      256.49      4.16 o
  -1   3   9       52.08       46.33      2.07 o
   0   3   9      128.86      130.27      4.53 o
  -2   4   9      147.53      148.03      5.10 o
  -1   4   9      568.73      591.21     11.32 o
 
